# Supplementary material for: Linear Motif-Mediated Interactions Have Contributed to the Evolution of Modularity in Complex Protein Interaction Networks
Source: PLoS Comput Biol. 2014 Oct 9;10(10):e1003881. doi: 10.1371/journal.pcbi.1003881 (PMC4191887; doi:10.1371/journal.pcbi.1003881)
Supplement: Table S1 — DDI and DLI-assigned human PPI network. (XLSX) [file pcbi.1003881.s013.xlsx]

## Sheet: Table S1
Table S1. DDI and DLI-assigned human PPI network.
Protein A	Protein B	DDI/DLI	Interface components (Protein A|Protein B)
Q15717	Q8TBF4	DDI	(PF00076|PF00076),(PF00076|PF00098)
O43660	Q8TBF4	DDI	(PF00400|PF00076)
Q15543	Q5H9L4	DDI	(PF02269|PF04658)
P20930	Q9GZV9	DDI	(PF01023|PF00167)
P09038	P20930	DDI	(PF00167|PF01023)
P05230	P20930	DDI	(PF00167|PF01023)
P20936	P25963	DDI	(PF00018|PF00023),(PF00017|PF00023),(PF00169|PF00023)
P01112	P20936	DDI	Reference DDI
Q8NHX9	Q9ULQ1	DDI	(PF00520|PF00520)
Q15717	Q9NXR8	DDI	(PF00076|PF00628)
Q9H0E9	Q9NXR8	DDI	(PF00439|PF00628)
Q13547	Q9NXR8	DDI	(PF00850|PF00628)
Q92993	Q9NXR8	DDI	(PF01853|PF00628)
Q96M96	Q9C0H5	DDI	(PF00169|PF00784),(PF00169|PF00397),(PF00169|PF00620),(PF00621|PF00620)
P17081	Q9C0H5	DDI	(PF00071|PF00620)
Q9BYZ6	Q9C0H5	DDI	(PF00071|PF00620)
P98174	Q9C0H5	DDI	(PF00169|PF00784),(PF00169|PF00397),(PF00169|PF00620),(PF00621|PF00620)
Q12802	Q9C0H5	DDI	(PF00169|PF00784),(PF00169|PF00397),(PF00169|PF00620),(PF00621|PF00620)
Q7Z6B7	Q9C0H5	DDI	(PF00611|PF00620),(PF00620|PF00397),(PF00620|PF00620),(PF00611|PF00397),(PF00620|PF00784)
Q9C0H5	Q9NR80	DDI	(PF00397|PF00169),(PF00784|PF00169),(PF00620|PF00169),(PF00620|PF00621)
Q9C0H5	Q9NR81	DDI	(PF00620|PF00621)
Q9C0H5	Q9HBH0	DDI	(PF00620|PF00071)
Q7Z6J4	Q9C0H5	DDI	(PF00169|PF00784),(PF00169|PF00397),(PF00169|PF00620),(PF00621|PF00620)
Q14155	Q9C0H5	DDI	(PF00169|PF00784),(PF00169|PF00397),(PF00307|PF00397),(PF00169|PF00620),(PF00621|PF00620)
P61586	Q9C0H5	DDI	(PF00071|PF00620)
Q7Z628	Q9C0H5	DDI	(PF00169|PF00784),(PF00169|PF00397),(PF00169|PF00620),(PF00621|PF00620)
P60763	Q9C0H5	DDI	(PF00071|PF00620)
Q15811	Q9C0H5	DDI	(PF00168|PF00397),(PF00168|PF00620),(PF00621|PF00620)
P10911	Q9C0H5	DDI	(PF00621|PF00620)
Q9C0H5	Q9H4E5	DDI	(PF00620|PF00071)
Q13009	Q9C0H5	DDI	(PF00169|PF00784),(PF00169|PF00397),(PF00595|PF00397),(PF00169|PF00620),(PF00621|PF00620)
P60953	Q9C0H5	DDI	(PF00071|PF00620)
P15153	Q9C0H5	DDI	(PF00071|PF00620)
O15068	Q9C0H5	DDI	(PF00435|PF00397),(PF00621|PF00620)
Q5VV41	Q9C0H5	DDI	(PF00169|PF00784),(PF00169|PF00397),(PF00169|PF00620),(PF00621|PF00620)
P08134	Q9C0H5	DDI	(PF00071|PF00620)
P84095	Q9C0H5	DDI	(PF00071|PF00620)
Q15052	Q9C0H5	DDI	(PF00169|PF00784),(PF00169|PF00397),(PF00307|PF00397),(PF00169|PF00620),(PF00621|PF00620)
O14827	Q9C0H5	DDI	(PF00169|PF00784),(PF00617|PF00620),(PF00169|PF00397),(PF00169|PF00620),(PF00621|PF00620),(PF00618|PF00620)
P63000	Q9C0H5	DDI	(PF00071|PF00620)
Q92974	Q9C0H5	DDI	(PF00169|PF00784),(PF00169|PF00397),(PF00169|PF00620),(PF00621|PF00620)
Q5JSP0	Q9C0H5	DDI	(PF00169|PF00784),(PF00169|PF00397),(PF00169|PF00620),(PF00621|PF00620)
Q12979	Q9C0H5	DDI	(PF00168|PF00620),(PF00169|PF00784),(PF00620|PF00397),(PF00169|PF00397),(PF00620|PF00784),(PF00169|PF00620),(PF00621|PF00620),(PF00168|PF00397),(PF00620|PF00620)
Q8IXI2	Q9C0H5	DDI	(PF00071|PF00620)
P62745	Q9C0H5	DDI	(PF00071|PF00620)
P38936	Q00535	DDI	(PF02234|PF00069)
Q00325	Q00535	DDI	(PF00153|PF00069)
P62136	Q00535	DDI	(PF00149|PF00069)
Q00535	Q9Y265	DDI	(PF00069|PF06068)
Q00535	Q9BTV5	DDI	(PF00069|PF00041),(PF00069|PF00622)
P46527	Q00535	DDI	(PF02234|PF00069)
Q00535	Q15078	DDI	Reference DDI
P11142	Q00535	DDI	(PF00012|PF00069)
Q00535	Q01105	DDI	(PF00069|PF00956)
P35544	Q00535	DDI	(PF00240|PF00069)
P46379	Q00535	DDI	(PF00240|PF00069)
P50990	Q00535	DDI	(PF00118|PF00069)
O60260	Q00535	DDI	(PF00240|PF00069)
P11021	Q00535	DDI	(PF00012|PF00069)
Q9GZM8	Q9NXR1	DDI	(PF04880|PF04880)
P62714	Q00537	DDI	(PF00149|PF00069)
Q07960	Q96M96	DDI	(PF00620|PF00169),(PF00620|PF00621)
P17081	Q07960	DDI	(PF00071|PF00620)
Q07960	Q9BYZ6	DDI	(PF00620|PF00071)
Q07890	Q07960	DDI	(PF00617|PF00620),(PF00618|PF00620),(PF00169|PF00620),(PF00621|PF00620)
P98174	Q07960	DDI	(PF00169|PF00620),(PF00621|PF00620)
O43307	Q07960	DDI	(PF00169|PF00620),(PF00621|PF00620)
Q07960	Q96L33	DDI	(PF00620|PF00071)
Q07960	Q5VV41	DDI	(PF00620|PF00169),(PF00620|PF00621)
P62745	Q07960	DDI	(PF00071|PF00620)
Q07960	Q12802	DDI	(PF00620|PF00169),(PF00620|PF00621)
Q07960	Q5VST9	DDI	(PF00620|PF00612),(PF00620|PF00621)
Q07960	Q6ZSZ5	DDI	(PF00620|PF00169),(PF00620|PF00621)
P52735	Q07960	DDI	(PF00130|PF00620),(PF00017|PF00620),(PF00169|PF00620),(PF00621|PF00620)
Q07960	Q9NR80	DDI	(PF00620|PF00169),(PF00620|PF00621)
Q07960	Q9NR81	DDI	(PF00620|PF00621)
Q07960	Q9HBH0	DDI	(PF00620|PF00071)
Q07960	Q7Z6J4	DDI	(PF00620|PF00169),(PF00620|PF00621)
Q07960	Q14155	DDI	(PF00620|PF00169),(PF00620|PF00621)
P61586	Q07960	DDI	Reference DDI
Q07960	Q7Z628	DDI	(PF00620|PF00169),(PF00620|PF00621)
P60763	Q07960	DDI	(PF00071|PF00620)
O60229	Q07960	DDI	(PF00621|PF00620)
Q07960	Q5JSP0	DDI	(PF00620|PF00169),(PF00620|PF00621)
Q07960	Q15811	DDI	(PF00620|PF00168),(PF00620|PF00621)
Q07960	Q96PE2	DDI	(PF00620|PF00621)
P10911	Q07960	DDI	(PF00621|PF00620)
Q07889	Q07960	DDI	(PF00617|PF00620),(PF00618|PF00620),(PF00169|PF00620),(PF00621|PF00620)
Q07960	Q9H4E5	DDI	(PF00620|PF00071)
O94827	Q07960	DDI	(PF00621|PF00620)
P60953	Q07960	DDI	Reference DDI
P15153	Q07960	DDI	(PF00071|PF00620)
Q07960	Q9H7P9	DDI	(PF00620|PF00621)
O15068	Q07960	DDI	(PF00621|PF00620)
P08134	Q07960	DDI	(PF00071|PF00620)
P84095	Q07960	DDI	(PF00071|PF00620)
Q07960	Q9H8V3	DDI	(PF00620|PF00621)
Q07960	Q15052	DDI	(PF00620|PF00169),(PF00620|PF00621)
O14827	Q07960	DDI	(PF00617|PF00620),(PF00618|PF00620),(PF00169|PF00620),(PF00621|PF00620)
P27986	Q07960	DDI	(PF00620|PF00620),(PF00017|PF00620)
Q07960	Q8IXI1	DDI	(PF00620|PF00071)
P63000	Q07960	DDI	(PF00071|PF00620)
Q06124	Q07960	DDI	(PF00017|PF00620)
Q07960	Q92974	DDI	(PF00620|PF00169),(PF00620|PF00621)
Q07960	Q9UKW4	DDI	(PF00620|PF00017),(PF00620|PF00130),(PF00620|PF00169),(PF00620|PF00621)
Q07960	Q12979	DDI	(PF00620|PF00168),(PF00620|PF00620),(PF00620|PF00169),(PF00620|PF00621)
Q07960	Q8IXI2	DDI	(PF00620|PF00071)
Q07960	Q7L0Q8	DDI	(PF00620|PF00071)
O43854	Q00532	DDI	(PF00008|PF00069),(PF00754|PF00069)
O00712	Q14938	DDI	(PF03165|PF03165)
O00712	P08651	DDI	(PF03165|PF03165)
O00241	Q5TFQ8	DDI	(PF07654|PF07654),(PF07654|PF07686),(PF07686|PF07686),(PF07686|PF07654)
O00241	P0CG48	DDI	(PF07686|PF00240)
O00716	Q14186	DDI	(PF02319|PF02319)
O00716	Q01094	DDI	(PF02319|PF02319)
O00716	Q14188	DDI	(PF02319|PF02319)
Q8N695	Q92911	DDI	(PF00474|PF00474)
P0CG48	Q13835	DDI	(PF00240|PF00514)
Q08554	Q13835	DDI	(PF01049|PF00514)
Q13148	Q13835	DDI	(PF00076|PF00514)
O15205	Q13835	DDI	(PF00240|PF00514)
P14859	P40424	DDI	(PF00157|PF00046),(PF00046|PF00046)
P28358	P40424	DDI	(PF00046|PF00046)
P28356	P40424	DDI	(PF00046|PF00046)
P04150	P40424	DDI	(PF00104|PF00046)
P31269	P40424	DDI	(PF00046|PF00046)
P31260	P40424	DDI	(PF00046|PF00046)
P40424	P40425	DDI	(PF00046|PF00046)
P26367	P40424	DDI	(PF00292|PF00046),(PF00046|PF00046)
P31269	P40425	DDI	(PF00046|PF00046)
P31269	P40426	DDI	(PF00046|PF00046)
P40429	Q9Y3U8	DDI	(PF00572|PF01158)
P40429	P62913	DDI	Reference DDI
P40429	P41091	DDI	(PF00572|PF00009)
P39023	P40429	DDI	Reference DDI
P40429	P68104	DDI	(PF00572|PF00009),(PF00572|PF03143)
P40429	P60866	DDI	(PF00572|PF00338)
P40429	P61927	DDI	(PF00572|PF01907)
P40429	P83881	DDI	(PF00572|PF00935)
P18077	P40429	DDI	Reference DDI
P40429	Q8IYD1	DDI	(PF00572|PF00009),(PF00572|PF03143)
O60841	P40429	DDI	(PF00009|PF00572)
P40429	P62910	DDI	(PF00572|PF01655)
P40429	P61513	DDI	(PF00572|PF01780)
P40429	P62249	DDI	(PF00572|PF00380)
P13639	P40429	DDI	(PF00009|PF00572)
P18124	P40429	DDI	(PF08079|PF00572)
P0CG48	Q7Z3T8	DDI	(PF00240|PF01363)
Q15075	Q7Z3T8	DDI	(PF01363|PF01363)
O60784	Q7Z3T8	DDI	(PF00790|PF01363)
P61326	Q13838	DDI	(PF02792|PF00271),(PF02792|PF00270)
Q09161	Q13838	DDI	(PF02854|PF00270),(PF02854|PF00271)
Q13838	Q15637	DDI	(PF00270|PF00098),(PF00270|PF00013),(PF00271|PF00098)
Q13838	Q6RFH5	DDI	(PF00270|PF00400),(PF00271|PF00400)
P06730	Q13838	DDI	(PF01652|PF00270),(PF01652|PF00271)
O00148	Q13838	DDI	(PF00270|PF00270),(PF00270|PF00271),(PF00271|PF00271),(PF00271|PF00270)
P78406	Q13838	DDI	(PF00400|PF00270),(PF00400|PF00271)
Q13838	Q86W42	DDI	(PF00270|PF00400),(PF00271|PF00400)
P50570	Q13838	DDI	(PF02212|PF00271),(PF00350|PF00271),(PF01031|PF00271),(PF00169|PF00270)
Q13838	Q14240	DDI	(PF00270|PF00270),(PF00270|PF00271),(PF00271|PF00271),(PF00271|PF00270)
Q13838	Q9NRL3	DDI	(PF00270|PF00400),(PF00271|PF00400)
P38919	Q13838	DDI	(PF00270|PF00270),(PF00270|PF00271),(PF00271|PF00271),(PF00271|PF00270)
Q13838	Q92620	DDI	(PF00270|PF00270),(PF00270|PF00271),(PF00271|PF00271),(PF00271|PF00270),(PF00271|PF07717),(PF00270|PF07717),(PF00270|PF04408),(PF00271|PF04408)
Q06265	Q13838	DDI	(PF01138|PF00270),(PF03725|PF00271),(PF01138|PF00271),(PF03725|PF00270)
P08842	P15289	DDI	(PF14707|PF14707),(PF14707|PF00884),(PF00884|PF00884),(PF00884|PF14707)
P03891	P03915	DDI	(PF00361|PF06455),(PF00361|PF00662),(PF00361|PF00361)
P03891	P03923	DDI	(PF00361|PF00499)
P03891	P03905	DDI	(PF00361|PF00361)
P02768	P55899	DDI	(PF00273|PF00129)
P02768	Q8TDY8	DDI	(PF00273|PF13895)
O75147	P02768	DDI	(PF13895|PF00273)
O60500	P02768	DDI	(PF13895|PF00273),(PF07686|PF00273)
P05386	P30050	DDI	(PF00428|PF03946),(PF00428|PF00298)
P05386	P35268	DDI	(PF00428|PF01776)
P05386	P62945	DDI	(PF00428|PF05162)
P05386	P62987	DDI	(PF00428|PF01020)
P05386	P05387	DDI	Reference DDI
P05386	P05388	DDI	Reference DDI
P05386	P46777	DDI	(PF00428|PF00861)
P05386	P18077	DDI	(PF00428|PF01247)
P05386	P50914	DDI	Reference DDI
P05386	P60709	DDI	(PF00428|PF00022)
P05386	P18124	DDI	Reference DDI
P05387	P52815	DDI	(PF00428|PF00542)
P05387	P30050	DDI	(PF00428|PF03946),(PF00428|PF00298)
P05387	P35268	DDI	(PF00428|PF01776)
P05387	P62987	DDI	(PF00428|PF01020)
P05387	P05388	DDI	Reference DDI
P05387	P46777	DDI	(PF00428|PF00861)
P05387	P18077	DDI	(PF00428|PF01247)
P05387	P62945	DDI	(PF00428|PF05162)
P00734	P02760	DDI	(PF00089|PF00014)
P02760	P11912	DDI	(PF00014|PF07686),(PF00061|PF07686)
O75364	P02760	DDI	(PF00046|PF00014)
P02751	P02760	DDI	(PF00041|PF00014),(PF00041|PF00061)
P05388	P22090	DDI	(PF00466|PF00467)
P05388	P62424	DDI	(PF00466|PF01248)
P05388	P30050	DDI	Reference DDI
P05388	P62917	DDI	Reference DDI
P05388	P60709	DDI	(PF00428|PF00022)
P05388	P84098	DDI	(PF00466|PF01280)
P05388	P35268	DDI	(PF00428|PF01776)
P05388	P62987	DDI	(PF00428|PF01020)
P05388	P61254	DDI	(PF00466|PF00467)
P05388	P46777	DDI	(PF00428|PF00861)
P05388	P27635	DDI	(PF00466|PF00252)
P05388	P62888	DDI	(PF00466|PF01248)
P05388	Q07020	DDI	(PF00466|PF00828)
P05388	P18077	DDI	(PF00428|PF01247)
P05388	P49207	DDI	(PF00466|PF01199)
P05388	P62829	DDI	Reference DDI
P05388	P62701	DDI	(PF00466|PF00467)
P05388	P47914	DDI	Reference DDI
P05388	Q9UNX3	DDI	(PF00466|PF00467)
P05388	P61353	DDI	(PF00466|PF00467)
P05388	P25398	DDI	(PF00466|PF01248)
P05388	P62241	DDI	(PF00466|PF01201)
P05388	P36578	DDI	Reference DDI
P05388	P63173	DDI	(PF00466|PF01781)
P05388	Q96L21	DDI	(PF00466|PF00252)
P05388	P46776	DDI	(PF00466|PF00828)
P05388	P46778	DDI	Reference DDI
P05388	P46779	DDI	Reference DDI
P05388	P62945	DDI	(PF00428|PF05162)
P05388	P18124	DDI	(PF00466|PF08079),(PF00466|PF00327)
P02765	P25788	DDI	(PF00031|PF00227)
P02753	P02766	DDI	Reference DDI
P02766	P09455	DDI	(PF00576|PF00061)
Q9BV38	Q9UQ07	DDI	(PF00400|PF00069)
Q9BRK5	Q9UQ07	DDI	(PF13202|PF00069),(PF13499|PF00069)
P68133	Q9UQ03	DDI	(PF00022|PF00400)
O15259	Q9NRR5	DDI	(PF00018|PF00240),(PF00018|PF00627)
O15259	P0CG48	DDI	(PF00018|PF00240)
Q96EF0	Q96QG7	DDI	(PF06602|PF06602)
Q96QG7	Q9Y216	DDI	(PF06602|PF06602)
Q96QG7	Q9Y217	DDI	(PF06602|PF06602)
P17301	P29400	DDI	(PF00092|PF01391)
A8TX70	P29400	DDI	(PF01391|PF01391),(PF00092|PF01391)
P29400	Q02388	DDI	(PF01391|PF00092),(PF01391|PF00014),(PF01391|PF01391),(PF01391|PF00041)
P29400	Q16787	DDI	(PF01391|PF02210)
P29400	P39900	DDI	(PF01391|PF00413),(PF01391|PF00045)
P03956	P29400	DDI	(PF00045|PF01391),(PF00413|PF01391)
P05997	P29400	DDI	(PF01391|PF01391),(PF00093|PF01391)
P20849	P29400	DDI	(PF01391|PF01391)
P08254	P29400	DDI	(PF00045|PF01391),(PF00413|PF01391)
P09238	P29400	DDI	(PF00045|PF01391),(PF00413|PF01391)
P09237	P29400	DDI	(PF00413|PF01391)
P05067	P29400	DDI	(PF00014|PF01391)
O00339	P29400	DDI	(PF00092|PF01391)
P29400	Q05707	DDI	(PF01391|PF00092),(PF01391|PF01391),(PF01391|PF00041)
P29400	P53420	DDI	(PF01413|PF01413),(PF01391|PF01391)
P29400	Q01955	DDI	(PF01413|PF01413),(PF01391|PF01391)
P02452	P29400	DDI	(PF01391|PF01391),(PF00093|PF01391)
P29400	Q14050	DDI	(PF01391|PF01391)
P29400	Q14055	DDI	(PF01391|PF01391)
P24043	P29400	DDI	(PF02210|PF01391)
P29400	Q16363	DDI	(PF01391|PF02210)
P12111	P29400	DDI	(PF00014|PF01391),(PF01391|PF01391),(PF00092|PF01391)
P29400	P50281	DDI	(PF01391|PF00413),(PF01391|PF00045)
P12110	P29400	DDI	(PF01391|PF01391),(PF00092|PF01391)
P29400	Q14031	DDI	(PF01413|PF01413),(PF01391|PF01391)
P08123	P29400	DDI	(PF01391|PF01391)
P02751	P29400	DDI	(PF00041|PF01391),(PF00039|PF01391)
P29400	Q07092	DDI	(PF01391|PF01391)
P22894	P29400	DDI	(PF00045|PF01391),(PF00413|PF01391)
P08253	P29400	DDI	(PF00045|PF01391),(PF00413|PF01391)
O15230	P29400	DDI	(PF02210|PF01391)
P25940	P29400	DDI	(PF01391|PF01391)
P29400	P51511	DDI	(PF01391|PF00413),(PF01391|PF00045)
P29400	Q99715	DDI	(PF01391|PF00092),(PF01391|PF01391),(PF01391|PF00041)
P29400	P56199	DDI	(PF01391|PF00092)
O75578	P29400	DDI	(PF00092|PF01391)
P14780	P29400	DDI	(PF00045|PF01391),(PF00413|PF01391)
P20908	P29400	DDI	(PF02210|PF01391),(PF01391|PF01391)
P29400	Q9NPY3	DDI	(PF01391|PF00059)
P24347	P29400	DDI	(PF00045|PF01391),(PF00413|PF01391)
A6NMZ7	P29400	DDI	(PF01391|PF01391),(PF00092|PF01391)
P04004	P29400	DDI	(PF00045|PF01391)
P13591	P29400	DDI	(PF00041|PF01391)
P29400	Q99542	DDI	(PF01391|PF00413),(PF01391|PF00045)
P12109	P29400	DDI	(PF01391|PF01391),(PF00092|PF01391)
P26640	Q9P2J5	DDI	(PF00133|PF08264),(PF00043|PF00133),(PF08264|PF00133),(PF00133|PF00133),(PF08264|PF08264),(PF02798|PF00133)
P26641	Q9P2J5	DDI	(PF00043|PF00133),(PF02798|PF00133)
Q12904	Q9P2J5	DDI	(PF01588|PF00133)
P07814	Q9P2J5	DDI	(PF00458|PF00133)
P56192	Q9P2J5	DDI	(PF00458|PF00133),(PF09334|PF00133),(PF09334|PF08264)
Q5ST30	Q9P2J5	DDI	(PF00133|PF00133),(PF08264|PF00133),(PF08264|PF08264),(PF00133|PF08264)
P41252	Q9P2J5	DDI	(PF00133|PF00133),(PF08264|PF00133),(PF08264|PF08264),(PF00133|PF08264)
P18621	P39023	DDI	(PF00237|PF00297)
P39023	Q9Y3U8	DDI	(PF00297|PF01158)
P30050	P39023	DDI	(PF03946|PF00297)
P39023	P62750	DDI	(PF00297|PF00276),(PF00297|PF03939)
P39023	Q14240	DDI	(PF00297|PF00271),(PF00297|PF00270)
P39023	P62906	DDI	(PF00297|PF00687)
P39023	P83731	DDI	Reference DDI
P39023	P42766	DDI	(PF00297|PF00831)
P18077	P39023	DDI	(PF01247|PF00297)
P39023	P46777	DDI	(PF00297|PF00861)
P39023	P61313	DDI	(PF00297|PF00827)
P39023	P61927	DDI	(PF00297|PF01907)
P39023	P62899	DDI	(PF00297|PF01198)
P39023	P83881	DDI	Reference DDI
P08865	P39023	DDI	(PF00318|PF00297)
P39023	P62829	DDI	Reference DDI
P39023	P60842	DDI	(PF00297|PF00271),(PF00297|PF00270)
P39023	P47914	DDI	(PF00297|PF01779)
P39023	P61513	DDI	(PF00297|PF01780)
P36578	P39023	DDI	(PF00573|PF00297)
P38919	P39023	DDI	(PF00271|PF00297),(PF00270|PF00297)
P18124	P39023	DDI	(PF08079|PF00297)
P22307	Q08426	DDI	(PF00108|PF00378),(PF02803|PF00378)
P21731	P63092	DDI	(PF00001|PF00503)
O14842	P21731	DDI	(PF00001|PF00001)
O14843	P21731	DDI	(PF00001|PF00001)
P21731	Q15743	DDI	(PF00001|PF00001)
P21731	Q9HB89	DDI	(PF00001|PF00001)
P21731	P35348	DDI	(PF00001|PF00001)
P21731	P25100	DDI	(PF00001|PF00001)
P21731	Q03113	DDI	(PF00001|PF00503)
P21731	Q8TCW9	DDI	(PF00001|PF00001)
P21731	P30679	DDI	(PF00001|PF00503)
P08912	P21731	DDI	(PF00001|PF00001)
P21731	P41231	DDI	(PF00001|PF00001)
P21731	Q6W5P4	DDI	(PF00001|PF00001)
P21731	Q9GZQ4	DDI	(PF00001|PF00001)
P21731	Q15077	DDI	(PF00001|PF00001)
P21731	P35368	DDI	(PF00001|PF00001)
O00398	P21731	DDI	(PF00001|PF00001)
P21731	P50052	DDI	(PF00001|PF00001)
P21731	P28223	DDI	(PF00001|PF00001)
P21731	P35367	DDI	(PF00001|PF00001)
P21731	P46093	DDI	(PF00001|PF00001)
P21731	Q9UNW8	DDI	(PF00001|PF00001)
P21731	Q92847	DDI	(PF00001|PF00001)
P21731	P28336	DDI	(PF00001|PF00001)
P21731	P28335	DDI	(PF00001|PF00001)
P21731	P43657	DDI	(PF00001|PF00001)
P21731	P41595	DDI	(PF00001|PF00001)
P21731	P47901	DDI	(PF00001|PF00001)
P21731	P29992	DDI	(PF00001|PF00503)
P21731	P30550	DDI	(PF00001|PF00001)
P21731	P30556	DDI	(PF00001|PF00001)
P21731	P30968	DDI	(PF00001|PF00001)
P01350	P21731	DDI	(PF00918|PF00001)
P21731	P46663	DDI	(PF00001|PF00001)
P21731	P32239	DDI	(PF00001|PF00001)
P21731	Q9UHM6	DDI	(PF00001|PF00001)
P21731	P47992	DDI	(PF00001|PF00048)
P21731	Q14344	DDI	(PF00001|PF00503)
P21731	Q5JWF2	DDI	(PF00001|PF00503)
P04899	P21731	DDI	(PF00503|PF00001)
P21731	Q8IYL9	DDI	(PF00001|PF00001)
P21731	P34981	DDI	(PF00001|PF00001)
P21731	Q99677	DDI	(PF00001|PF00001)
P21731	P50148	DDI	(PF00001|PF00503)
O15552	P21731	DDI	(PF00001|PF00001)
P21731	Q8NFJ6	DDI	(PF00001|PF00001)
P20309	P21731	DDI	(PF00001|PF00001)
P21731	Q9UKP6	DDI	(PF00001|PF00001)
P21731	Q96P88	DDI	(PF00001|PF00001)
Q96CS3	Q9BZV1	DDI	(PF00789|PF00789)
P55072	Q96CS3	DDI	(PF02933|PF00789),(PF02359|PF00789)
Q96CS3	Q9UNN5	DDI	(PF00789|PF00789)
Q92995	Q96CS3	DDI	(PF00627|PF00789)
Q8NBM4	Q96CS3	DDI	(PF00627|PF00789)
Q7Z6Z7	Q96CS3	DDI	(PF00627|PF00789)
O14640	Q9P219	DDI	(PF00595|PF05622)
P62807	Q9NR30	DDI	(PF00125|PF00271)
P22392	P62807	DDI	(PF00334|PF00125)
P62807	Q9NY93	DDI	(PF00125|PF00271)
P60709	P62807	DDI	(PF00022|PF00125)
P38919	P62807	DDI	(PF00271|PF00125)
P16104	P62807	DDI	(PF00125|PF00125)
P62807	Q99496	DDI	(PF00125|PF00097)
O75150	P62807	DDI	(PF00097|PF00125)
P62807	Q96EB6	DDI	(PF00125|PF02146)
P62807	Q5VTR2	DDI	(PF00125|PF00097)
P51668	P62805	DDI	(PF00179|PF00125)
P62805	Q71DI3	DDI	Reference DDI
P0C0S5	P62805	DDI	(PF00125|PF00125)
P62805	Q96KQ7	DDI	(PF00125|PF00856)
P62805	Q03164	DDI	(PF00125|PF00856)
P62805	Q16777	DDI	(PF00125|PF00125)
P62805	Q6PL18	DDI	(PF00125|PF00004)
P62805	Q4FZB7	DDI	(PF00125|PF00856)
P62805	Q06587	DDI	(PF00125|PF00097)
P16104	P62805	DDI	(PF00125|PF00125)
P62805	Q16576	DDI	Reference DDI
P62805	Q8NCD3	DDI	Reference DDI
P62805	Q9BW71	DDI	(PF00125|PF09649)
P62805	Q9NRC8	DDI	(PF00125|PF02146)
P62805	Q16695	DDI	Reference DDI
O60907	P62805	DDI	(PF00400|PF00125)
O00762	P62805	DDI	(PF00179|PF00125)
P49959	P62805	DDI	(PF00149|PF00125)
P62805	Q9H9Y6	DDI	(PF00125|PF00562),(PF00125|PF04561),(PF00125|PF04560),(PF00125|PF04565),(PF00125|PF04567),(PF00125|PF04563)
O75530	P62805	DDI	(PF00400|PF00125)
P62805	P63244	DDI	(PF00125|PF00400)
O95602	P62805	DDI	(PF04997|PF00125),(PF05000|PF00125)
P62805	Q5VTR2	DDI	(PF00125|PF00097)
P15918	P62805	DDI	(PF00097|PF00125)
P28340	P62805	DDI	(PF00136|PF00125)
P62805	Q9NVP2	DDI	(PF00125|PF04729)
P62805	Q96L73	DDI	(PF00125|PF00856)
P62805	Q9ULG1	DDI	(PF00125|PF00176),(PF00125|PF00271)
P62805	Q01105	DDI	(PF00125|PF00956)
P51965	P62805	DDI	(PF00179|PF00125)
P62805	Q15047	DDI	(PF00125|PF00856)
P62805	Q9UM11	DDI	(PF00125|PF00400)
P62805	Q99496	DDI	(PF00125|PF00097)
P62805	Q86Y97	DDI	(PF00125|PF00856)
P19447	P62805	DDI	(PF00271|PF00125)
P38398	P62805	DDI	(PF00533|PF00125),(PF00097|PF00125)
P62805	Q15910	DDI	(PF00125|PF00856)
P62805	P84243	DDI	Reference DDI
P35226	P62805	DDI	(PF00097|PF00125)
P62805	Q16778	DDI	(PF00125|PF00125)
P06899	P62805	DDI	Reference DDI
P62805	Q8WTS6	DDI	(PF00125|PF00856)
P62805	P68431	DDI	Reference DDI
P49450	P62805	DDI	Reference DDI
P62805	Q9Y294	DDI	(PF00125|PF04729)
P62805	Q09028	DDI	(PF00125|PF12265),(PF00125|PF00400)
P62805	Q9BZK7	DDI	(PF00125|PF00400)
P62805	Q03468	DDI	(PF00125|PF00176),(PF00125|PF00271)
P62805	Q86U86	DDI	(PF00125|PF01426)
P62805	P63279	DDI	(PF00125|PF00179)
O15160	P62805	DDI	(PF01193|PF00125)
P62805	Q9UER7	DDI	Reference DDI
P38919	P62805	DDI	(PF00271|PF00125)
P62805	Q9NQR1	DDI	(PF00125|PF00856)
P62805	Q9H9B1	DDI	(PF00125|PF00856)
O94776	P62805	DDI	(PF01426|PF00125)
O43448	Q9UK17	DDI	(PF00248|PF02214)
Q9NS61	Q9UK17	DDI	(PF13833|PF11601),(PF13202|PF11601),(PF13833|PF02214),(PF13499|PF11601)
Q14722	Q9UK17	DDI	(PF00248|PF02214)
Q14257	Q9UK17	DDI	(PF13202|PF11601),(PF13499|PF11601)
Q9NZI2	Q9UK17	DDI	Reference DDI
Q13303	Q9UK17	DDI	(PF00248|PF02214)
Q15717	Q92833	DDI	(PF00076|PF01388)
Q92833	Q9Y483	DDI	(PF01388|PF00628),(PF02373|PF00628),(PF02928|PF00628),(PF02375|PF00628)
Q5VVJ2	Q92831	DDI	(PF00249|PF00439),(PF04433|PF00439)
P25490	Q92831	DDI	(PF00096|PF00439)
Q92831	Q9Y6J9	DDI	(PF00439|PF07571),(PF00439|PF02969)
Q03112	Q92831	DDI	(PF00096|PF00439)
O75376	Q92831	DDI	(PF00249|PF00439)
O75529	Q92831	DDI	(PF00400|PF00439)
Q92793	Q92831	DDI	(PF00439|PF00439),(PF00569|PF00439)
Q92831	Q99973	DDI	(PF00439|PF00400)
Q92830	Q92831	DDI	(PF00439|PF00439),(PF00583|PF00439)
Q6ZRS2	Q92831	DDI	(PF07529|PF00439),(PF00176|PF00439),(PF00271|PF00439)
Q09472	Q92831	DDI	(PF00439|PF00439),(PF00569|PF00439)
P26358	Q92831	DDI	(PF01426|PF00439)
Q92831	Q92841	DDI	(PF00439|PF00271)
P17096	Q92831	DDI	(PF02178|PF00439)
Q92831	Q9BZK7	DDI	(PF00439|PF00400)
P51531	Q92831	DDI	(PF00439|PF00439),(PF07529|PF00439),(PF07533|PF00439),(PF00271|PF00439),(PF00176|PF00439)
Q92831	Q9Y618	DDI	(PF00439|PF00249)
O60907	Q92831	DDI	(PF00400|PF00439)
Q92831	Q9UK53	DDI	(PF00439|PF00628)
O75478	Q92831	DDI	(PF00249|PF00439),(PF04433|PF00439)
P61964	Q92831	DDI	(PF00400|PF00439)
Q16594	Q92831	DDI	(PF02291|PF00439)
Q8IYH5	Q92830	DDI	(PF00569|PF00439),(PF00249|PF00439)
Q92830	Q9HBM6	DDI	(PF00439|PF02291)
Q92830	Q9H8E8	DDI	(PF00583|PF00583),(PF00439|PF00583)
O75478	Q92830	DDI	(PF00249|PF00439),(PF04433|PF00439)
P51858	Q92830	DDI	(PF00855|PF00439)
P29590	Q92830	DDI	(PF00643|PF00439)
Q09472	Q92830	DDI	(PF00439|PF00439),(PF00569|PF00439),(PF00439|PF00583)
P38398	Q92830	DDI	(PF00097|PF00439),(PF00097|PF00583)
Q5VWG9	Q92830	DDI	(PF00628|PF00439)
Q92830	Q9BRQ0	DDI	(PF00439|PF00628)
P35222	Q92830	DDI	(PF00514|PF00583)
Q92793	Q92830	DDI	(PF00439|PF00439),(PF00569|PF00439),(PF00439|PF00583)
Q16594	Q92830	DDI	(PF02291|PF00439)
P49848	Q92830	DDI	(PF02969|PF00439),(PF07571|PF00439)
P49841	Q92837	DDI	Reference DDI
P0CG48	Q9H3M9	DDI	(PF00240|PF02099),(PF00240|PF02809)
Q96RU2	Q9H3M9	DDI	(PF00443|PF02809)
O14842	P21452	DDI	(PF00001|PF00001)
O14843	P21452	DDI	(PF00001|PF00001)
P21452	Q15743	DDI	(PF00001|PF00001)
P21452	Q9HB89	DDI	(PF00001|PF00001)
P21452	P35348	DDI	(PF00001|PF00001)
P21452	P25100	DDI	(PF00001|PF00001)
P21452	Q8TCW9	DDI	(PF00001|PF00001)
O00398	P21452	DDI	(PF00001|PF00001)
P21452	P34981	DDI	(PF00001|PF00001)
P21452	P30679	DDI	(PF00001|PF00503)
P08912	P21452	DDI	(PF00001|PF00001)
P21452	P41231	DDI	(PF00001|PF00001)
P21452	Q6W5P4	DDI	(PF00001|PF00001)
P21452	Q9GZQ4	DDI	(PF00001|PF00001)
P21452	Q15077	DDI	(PF00001|PF00001)
P21452	P35368	DDI	(PF00001|PF00001)
P21452	P50052	DDI	(PF00001|PF00001)
P21452	P28223	DDI	(PF00001|PF00001)
P21452	P35367	DDI	(PF00001|PF00001)
P21452	P46093	DDI	(PF00001|PF00001)
P21452	Q9UNW8	DDI	(PF00001|PF00001)
P21452	Q92847	DDI	(PF00001|PF00001)
P21452	P28336	DDI	(PF00001|PF00001)
P21452	P28335	DDI	(PF00001|PF00001)
P21452	P43657	DDI	(PF00001|PF00001)
P21452	P41595	DDI	(PF00001|PF00001)
P21452	P47901	DDI	(PF00001|PF00001)
P21452	P29992	DDI	(PF00001|PF00503)
P21452	P30550	DDI	(PF00001|PF00001)
P21452	P30556	DDI	(PF00001|PF00001)
P21452	P30968	DDI	(PF00001|PF00001)
P01350	P21452	DDI	(PF00918|PF00001)
P21452	P46663	DDI	(PF00001|PF00001)
P21452	P32239	DDI	(PF00001|PF00001)
P21452	Q9UHM6	DDI	(PF00001|PF00001)
P21452	P47992	DDI	(PF00001|PF00048)
P21452	Q8IYL9	DDI	(PF00001|PF00001)
P21452	Q99677	DDI	(PF00001|PF00001)
P21452	P50148	DDI	(PF00001|PF00503)
O15552	P21452	DDI	(PF00001|PF00001)
P21452	Q8NFJ6	DDI	(PF00001|PF00001)
P20309	P21452	DDI	(PF00001|PF00001)
P21452	Q9UKP6	DDI	(PF00001|PF00001)
P21452	Q96P88	DDI	(PF00001|PF00001)
P21453	Q969V1	DDI	(PF00001|PF00001)
O14625	P21453	DDI	(PF00048|PF00001)
P19876	P21453	DDI	(PF00048|PF00001)
P21453	Q99527	DDI	(PF00001|PF00001)
P21453	P63096	DDI	(PF00001|PF00503)
P21453	Q16581	DDI	(PF00001|PF00001)
P08172	P21453	DDI	(PF00001|PF00001)
P08173	P21453	DDI	(PF00001|PF00001)
P02778	P21453	DDI	(PF00048|PF00001)
P21453	P51679	DDI	(PF00001|PF00001)
P21453	P32246	DDI	(PF00001|PF00001)
P21453	P51677	DDI	(PF00001|PF00001)
P02776	P21453	DDI	(PF00048|PF00001)
P02775	P21453	DDI	(PF00048|PF00001)
P21453	P35346	DDI	(PF00001|PF00001)
P21453	Q9HB89	DDI	(PF00001|PF00001)
P21453	Q9H244	DDI	(PF00001|PF00001)
P21453	Q15391	DDI	(PF00001|PF00001)
P21453	P25106	DDI	(PF00001|PF00001)
P21453	Q9BPV8	DDI	(PF00001|PF00001)
P21453	Q99731	DDI	(PF00001|PF00048)
P21453	P35462	DDI	(PF00001|PF00001)
P21453	P32745	DDI	(PF00001|PF00001)
A8MTJ3	P21453	DDI	(PF00503|PF00001)
P21453	Q99705	DDI	(PF00001|PF00001)
P21453	P35372	DDI	(PF00001|PF00001)
P19086	P21453	DDI	(PF00503|PF00001)
P21453	P47898	DDI	(PF00001|PF00001)
P21453	P28566	DDI	(PF00001|PF00001)
P21453	Q03113	DDI	(PF00001|PF00503)
P21453	Q9H3N8	DDI	(PF00001|PF00001)
P13501	P21453	DDI	(PF00048|PF00001)
P21453	Q9NRJ3	DDI	(PF00001|PF00048)
P21453	P21462	DDI	(PF00001|PF00001)
P21453	P29274	DDI	(PF00001|PF00001)
P21453	P49019	DDI	(PF00001|PF00001)
P21453	P31391	DDI	(PF00001|PF00001)
P21453	Q9Y2T6	DDI	(PF00001|PF00001)
P21453	Q9GZQ4	DDI	(PF00001|PF00001)
O00574	P21453	DDI	(PF00001|PF00001)
P21453	P48061	DDI	(PF00001|PF00048)
P21453	P34972	DDI	(PF00001|PF00001)
P21453	P51686	DDI	(PF00001|PF00001)
P21453	P51684	DDI	(PF00001|PF00001)
P21453	P51685	DDI	(PF00001|PF00001)
P21453	P30556	DDI	(PF00001|PF00001)
P21453	Q8TDS4	DDI	(PF00001|PF00001)
P21453	P50052	DDI	(PF00001|PF00001)
P21453	Q07325	DDI	(PF00001|PF00048)
P21453	P28222	DDI	(PF00001|PF00001)
P21453	P51582	DDI	(PF00001|PF00001)
P21453	Q9BXC0	DDI	(PF00001|PF00001)
P21453	Q9BXA5	DDI	(PF00001|PF00001)
P21453	P46092	DDI	(PF00001|PF00001)
O15444	P21453	DDI	(PF00048|PF00001)
P21453	P42830	DDI	(PF00001|PF00048)
P21453	Q9NSD7	DDI	(PF00001|PF00001)
P21453	P30542	DDI	(PF00001|PF00001)
P04899	P21453	DDI	(PF00503|PF00001)
P21453	P61073	DDI	(PF00001|PF00001),(PF00001|PF12109)
P21453	P33765	DDI	(PF00001|PF00001)
P14416	P21453	DDI	(PF00001|PF00001)
P21453	P41597	DDI	(PF00001|PF00001)
P21453	P51681	DDI	(PF00001|PF00001)
P21453	Q96P68	DDI	(PF00001|PF00001)
P21453	P25025	DDI	(PF00001|PF00001)
P21453	P25024	DDI	(PF00001|PF00001)
P21453	Q8TDU9	DDI	(PF00001|PF00001)
P08754	P21453	DDI	(PF00503|PF00001)
P10145	P21453	DDI	(PF00048|PF00001)
P21453	P46663	DDI	(PF00001|PF00001)
P21453	P30874	DDI	(PF00001|PF00001)
P21453	Q14344	DDI	(PF00001|PF00503)
O15467	P21453	DDI	(PF00048|PF00001)
P19875	P21453	DDI	(PF00048|PF00001)
P21453	P25090	DDI	(PF00001|PF00001)
P21453	P80162	DDI	(PF00001|PF00048)
P21453	Q9Y5N1	DDI	(PF00001|PF00001)
P21453	P41145	DDI	(PF00001|PF00001)
P21453	P41146	DDI	(PF00001|PF00001)
P09341	P21453	DDI	(PF00048|PF00001)
P21453	P41143	DDI	(PF00001|PF00001)
P08908	P21453	DDI	(PF00001|PF00001)
P21453	P32302	DDI	(PF00001|PF00001)
P21453	P78556	DDI	(PF00001|PF00048)
P21453	P21917	DDI	(PF00001|PF00001)
P21453	Q14330	DDI	(PF00001|PF00001)
P21453	P48146	DDI	(PF00001|PF00001)
P21453	P48145	DDI	(PF00001|PF00001)
P21453	P21554	DDI	(PF00001|PF00001)
P21453	P49682	DDI	(PF00001|PF00001)
P05067	Q9H3M7	DDI	(PF00014|PF00339),(PF00014|PF02752)
Q05516	Q9H3M7	DDI	(PF00096|PF02752),(PF00651|PF02752)
Q9H3M7	Q9Y2Y4	DDI	(PF02752|PF00651)
Q14722	Q9H3M0	DDI	(PF00248|PF02214)
Q8TDN2	Q9H3M0	DDI	(PF02214|PF02214),(PF00520|PF02214),(PF02214|PF00520),(PF00520|PF00520)
Q8TDN1	Q9H3M0	DDI	(PF02214|PF02214),(PF00520|PF02214),(PF02214|PF00520),(PF00520|PF00520)
Q8TAE7	Q9H3M0	DDI	(PF02214|PF02214),(PF00520|PF02214),(PF02214|PF00520),(PF00520|PF00520)
O95259	Q9H3M0	DDI	(PF00520|PF02214),(PF00520|PF00520),(PF00027|PF00520)
Q13303	Q9H3M0	DDI	(PF00248|PF02214)
O43448	Q9H3M0	DDI	(PF00248|PF02214)
P51878	Q9C000	DDI	(PF00619|PF00619),(PF00619|PF05729),(PF00656|PF00619)
O95263	Q08462	DDI	(PF00072|PF00211)
Q08462	Q9UBS5	DDI	(PF00211|PF01094)
P63096	Q08462	DDI	(PF00503|PF00211)
P63092	Q08462	DDI	(PF00503|PF00211)
O95622	Q08462	DDI	(PF00211|PF00211)
Q08462	Q14416	DDI	(PF00211|PF01094)
A8MTJ3	Q08462	DDI	(PF00503|PF00211)
Q08462	Q8WZA2	DDI	(PF00211|PF00788)
P19086	Q08462	DDI	(PF00503|PF00211)
P41180	Q08462	DDI	(PF01094|PF00211)
Q08462	Q14831	DDI	(PF00211|PF01094)
Q08462	Q14832	DDI	(PF00211|PF01094)
P17612	Q08462	DDI	(PF00069|PF00211)
Q08462	Q14833	DDI	(PF00211|PF01094)
P38405	Q08462	DDI	(PF00503|PF00211)
P04899	Q08462	DDI	(PF00503|PF00211)
P22612	Q08462	DDI	(PF00069|PF00211)
Q08462	Q5JWF2	DDI	(PF00211|PF00503)
Q08462	Q08828	DDI	(PF00211|PF00211)
O00222	Q08462	DDI	(PF01094|PF00211)
O60658	Q08462	DDI	(PF00072|PF00211)
P22694	Q08462	DDI	(PF00069|PF00211)
P08754	Q08462	DDI	(PF00503|PF00211)
O75899	Q08462	DDI	(PF01094|PF00211)
Q96NA2	Q9BZG1	DDI	(PF11461|PF00071)
Q5R372	Q9BZG1	DDI	(PF00566|PF00071)
P28066	Q9Y6E0	DDI	(PF00227|PF00069)
P62316	Q9Y6E0	DDI	(PF01423|PF00069)
P28072	Q9Y6E0	DDI	(PF00227|PF00069)
Q99436	Q9Y6E0	DDI	(PF00227|PF00069)
P11021	Q9Y6E0	DDI	(PF00012|PF00069)
Q9Y265	Q9Y6E0	DDI	(PF06068|PF00069)
P20618	Q9Y6E0	DDI	(PF00227|PF00069)
Q9UN86	Q9Y6E0	DDI	(PF00076|PF00069)
P25788	Q9Y6E0	DDI	(PF00227|PF00069)
Q9P289	Q9Y6E0	DDI	(PF00069|PF00069)
P49720	Q9Y6E0	DDI	(PF00227|PF00069)
Q92734	Q9Y6E0	DDI	(PF00564|PF00069)
Q92804	Q9Y6E0	DDI	(PF00076|PF00069)
O00506	Q9Y6E0	DDI	(PF00069|PF00069)
P62714	Q9Y6E0	DDI	(PF00149|PF00069)
P30154	Q9Y6E0	DDI	(PF02985|PF00069)
P30153	Q9Y6E0	DDI	(PF02985|PF00069)
Q9H9S4	Q9Y6E0	DDI	Reference DDI
P51991	Q9Y6E0	DDI	(PF00076|PF00069)
Q9Y3A3	Q9Y6E0	DDI	(PF03637|PF00069)
P35544	Q9Y6E0	DDI	(PF00240|PF00069)
P11142	Q9Y6E0	DDI	(PF00012|PF00069)
O60506	Q9Y6E0	DDI	(PF00076|PF00069)
Q13188	Q9Y6E0	DDI	(PF00069|PF00069)
P35637	Q9Y6E0	DDI	(PF00076|PF00069)
P50990	Q9Y6E0	DDI	(PF00118|PF00069)
O43933	P0CG48	DDI	(PF00004|PF00240)
O43933	Q13608	DDI	(PF00004|PF00004)
P01236	P10912	DDI	(PF00103|PF09067),(PF00103|PF00041)
P01236	P16471	DDI	Reference DDI
P07900	Q92598	DDI	(PF00183|PF00012),(PF02518|PF00012)
P08238	Q92598	DDI	(PF00183|PF00012),(PF02518|PF00012)
P0CG48	Q92598	DDI	(PF00240|PF00012)
P11142	Q92598	DDI	(PF00012|PF00012)
P52298	Q09161	DDI	Reference DDI
Q09161	Q15029	DDI	(PF02854|PF00009),(PF02854|PF03144)
Q09161	Q9HAU5	DDI	(PF02854|PF02854),(PF09088|PF02854),(PF09090|PF02854)
P61978	Q09161	DDI	(PF00013|PF02854)
Q09161	Q14240	DDI	(PF02854|PF00270),(PF02854|PF00271)
P19447	Q09161	DDI	(PF04851|PF02854),(PF00271|PF02854)
Q08211	Q09161	DDI	(PF00271|PF02854),(PF00270|PF02854)
Q09161	Q9UHI6	DDI	(PF02854|PF00270),(PF02854|PF00271)
Q09161	Q15366	DDI	(PF02854|PF00013)
Q09161	Q15365	DDI	(PF02854|PF00013)
O00571	Q09161	DDI	(PF00271|PF02854),(PF00270|PF02854)
Q09161	Q92620	DDI	(PF02854|PF00270),(PF02854|PF00271)
P78344	Q09161	DDI	(PF02020|PF02854),(PF02854|PF02854),(PF02854|PF09088),(PF02854|PF09090)
Q09161	Q8IYD1	DDI	(PF02854|PF00009),(PF02854|PF03144)
Q04637	Q09161	DDI	(PF02020|PF02854),(PF02854|PF02854),(PF02854|PF09088),(PF02854|PF09090)
Q09161	Q9H1J1	DDI	(PF02854|PF03467)
P60842	Q09161	DDI	(PF00271|PF02854),(PF00270|PF02854)
O75643	Q09161	DDI	(PF00271|PF02854),(PF00270|PF02854)
Q09161	Q9BUQ8	DDI	(PF02854|PF00270),(PF02854|PF00271)
O43432	Q09161	DDI	(PF02020|PF02854),(PF02854|PF02854),(PF02854|PF09088),(PF02854|PF09090)
P38919	Q09161	DDI	(PF00271|PF02854),(PF00270|PF02854)
Q09161	Q9BZI7	DDI	(PF02854|PF03467)
P62633	Q09161	DDI	(PF00098|PF02854)
P06730	Q09161	DDI	(PF01652|PF02854)
O43897	Q9UKZ9	DDI	(PF00431|PF00431),(PF01400|PF00431),(PF00431|PF01759),(PF14670|PF00431)
P13497	Q9UKZ9	DDI	(PF00431|PF00431),(PF01400|PF00431),(PF00431|PF01759),(PF14670|PF00431),(PF07645|PF00431)
P09001	Q9NRX2	DDI	(PF00297|PF01196)
P09001	P49406	DDI	(PF00297|PF01245)
P09001	Q16540	DDI	(PF00297|PF00276)
P09001	P62829	DDI	(PF00297|PF00238)
P09001	Q9BYD3	DDI	(PF00297|PF00573)
P09001	Q9BYD1	DDI	(PF00297|PF00572)
P09001	P52815	DDI	(PF00297|PF00542)
P05556	P53708	DDI	(PF00362|PF01839),(PF00362|PF08441),(PF07974|PF08441),(PF00362|PF00357),(PF07965|PF08441),(PF08725|PF00357)
P27797	P60520	DDI	(PF00262|PF02991)
P60520	Q9NT62	DDI	(PF02991|PF03987),(PF02991|PF03986)
P60520	Q9GZZ9	DDI	(PF02991|PF00899)
P05141	P60520	DDI	(PF00153|PF02991)
P60520	Q9GZQ8	DDI	(PF02991|PF02991)
P60520	P63104	DDI	(PF02991|PF00244)
P60520	Q9Y4P1	DDI	(PF02991|PF03416)
P60520	Q13137	DDI	(PF02991|PF07888)
P60520	Q8WYN0	DDI	(PF02991|PF03416)
P60520	Q9H492	DDI	(PF02991|PF02991)
P60520	Q9BXW4	DDI	(PF02991|PF02991)
P27824	P60520	DDI	(PF00262|PF02991)
P60520	Q00325	DDI	(PF02991|PF00153)
P60520	Q9H0R8	DDI	(PF02991|PF02991)
P60520	Q9H0Y0	DDI	(PF02991|PF03987)
O95352	P60520	DDI	(PF00899|PF02991)
P60520	P62258	DDI	(PF02991|PF00244)
P0CG48	Q9H967	DDI	(PF00240|PF00400)
O15379	Q8WYB5	DDI	(PF00850|PF00628)
Q8WYB5	Q9BY41	DDI	(PF00628|PF00850)
Q8WYB5	Q8WYH8	DDI	(PF01853|PF00628),(PF00628|PF00628)
O43502	Q14565	DDI	(PF08423|PF08423)
Q06609	Q14565	DDI	(PF14520|PF08423),(PF08423|PF08423)
P51587	Q14565	DDI	(PF00634|PF08423)
P68366	Q9NRH3	DDI	(PF00091|PF00091),(PF00091|PF03953),(PF03953|PF03953),(PF03953|PF00091)
P68371	Q9NRH3	DDI	(PF00091|PF00091),(PF00091|PF03953),(PF03953|PF03953),(PF03953|PF00091)
P23258	Q9NRH3	DDI	(PF00091|PF00091),(PF00091|PF03953),(PF03953|PF03953),(PF03953|PF00091)
P04350	Q9NRH3	DDI	(PF00091|PF00091),(PF00091|PF03953),(PF03953|PF03953),(PF03953|PF00091)
Q14204	Q9NRH3	DDI	(PF12777|PF00091),(PF12777|PF03953)
Q15691	Q9NRH3	DDI	(PF03271|PF03953),(PF03271|PF00091),(PF00307|PF03953),(PF00307|PF00091)
Q71U36	Q9NRH3	DDI	(PF00091|PF00091),(PF00091|PF03953),(PF03953|PF03953),(PF03953|PF00091)
P07437	Q9NRH3	DDI	(PF00091|PF00091),(PF00091|PF03953),(PF03953|PF03953),(PF03953|PF00091)
Q9UHF1	Q9UM47	DDI	(PF07645|PF07645),(PF07645|PF00008)
Q04721	Q9UHF1	DDI	(PF00008|PF07645),(PF07645|PF07645)
Q99466	Q9UHF1	DDI	(PF00008|PF07645),(PF07645|PF07645)
P46531	Q9UHF1	DDI	(PF00008|PF07645),(PF07645|PF07645)
P20700	P41219	DDI	(PF00038|PF04732),(PF00038|PF00038)
P08670	P41219	DDI	(PF04732|PF04732),(PF00038|PF04732),(PF00038|PF00038),(PF04732|PF00038)
P19012	P41219	DDI	(PF00038|PF04732),(PF00038|PF00038)
P12081	P41214	DDI	(PF00587|PF01253),(PF03129|PF01253)
P41217	Q8TD46	DDI	(PF00047|PF08205)
P41212	Q01543	DDI	(PF00178|PF00178),(PF02198|PF02198)
P50991	Q92526	DDI	(PF00118|PF00118)
P48643	Q92526	DDI	(PF00118|PF00118)
P49368	Q92526	DDI	(PF00118|PF00118)
P17987	Q92526	DDI	(PF00118|PF00118)
P78371	Q92526	DDI	(PF00118|PF00118)
Q15717	Q9H4P4	DDI	(PF00076|PF00097)
P40818	Q9H4P4	DDI	Reference DDI
P0CG47	Q9H4P4	DDI	(PF00240|PF00097)
P31749	Q9H4P4	DDI	(PF00069|PF00097)
P62979	Q9H4P4	DDI	(PF00240|PF00097)
P04626	Q9H4P4	DDI	(PF00757|PF00097),(PF01030|PF00097)
P21860	Q9H4P4	DDI	(PF00757|PF00097),(PF01030|PF00097)
Q15303	Q9H4P4	DDI	(PF00757|PF00097),(PF01030|PF00097)
P00533	Q9H4P4	DDI	(PF00757|PF00097),(PF01030|PF00097)
Q9H4P4	Q9H832	DDI	(PF00097|PF00179)
P61086	Q9H4P4	DDI	(PF00627|PF00097),(PF00179|PF00097)
P84243	Q9H4P4	DDI	(PF00125|PF00097)
O60260	Q9H4P4	DDI	(PF01485|PF00097),(PF00240|PF00097)
Q9H4P4	Q9NR09	DDI	(PF00097|PF00179),(PF00097|PF00653)
P61077	Q9H4P4	DDI	(PF00179|PF00097)
Q13049	Q9H4P4	DDI	(PF01436|PF00097)
P0CG48	Q9H4P4	DDI	(PF00240|PF00097)
P62987	Q9H4P4	DDI	(PF00240|PF00097)
Q5VVX9	Q9H4P4	DDI	(PF00179|PF00097)
Q96L34	Q9H4P4	DDI	(PF00627|PF00097),(PF00069|PF00097)
P21802	P23352	DDI	(PF07679|PF00041),(PF13895|PF00041)
P11362	P23352	DDI	(PF07679|PF00041)
P13051	Q53HV7	DDI	(PF03167|PF03167)
P30050	Q02878	DDI	(PF00298|PF01159),(PF03946|PF01159)
P62913	Q02878	DDI	(PF00281|PF01159)
P62917	Q02878	DDI	Reference DDI
P84098	Q02878	DDI	Reference DDI
P35268	Q02878	DDI	(PF01776|PF01159)
P62987	Q02878	DDI	(PF01020|PF01159)
P18077	Q02878	DDI	(PF01247|PF01159)
P83881	Q02878	DDI	(PF00935|PF01159)
P50914	Q02878	DDI	Reference DDI
P62899	Q02878	DDI	(PF01198|PF03868),(PF01198|PF01159)
P36578	Q02878	DDI	Reference DDI
P62910	Q02878	DDI	Reference DDI
P46779	Q02878	DDI	(PF01778|PF03868)
P18124	Q02878	DDI	Reference DDI
P27449	Q99437	DDI	(PF00137|PF00137)
P27448	Q8WXK3	DDI	(PF00069|PF12796),(PF00069|PF13637)
O95639	P27448	DDI	(PF00098|PF00069)
O75688	P27448	DDI	(PF00481|PF00069)
P27448	P62987	DDI	(PF00069|PF00240)
P27448	Q13972	DDI	(PF00069|PF00621),(PF00069|PF00169),(PF00069|PF00618)
Q9HAP2	Q9UH92	DDI	(PF00010|PF00010)
Q96HA7	Q9Y2Z0	DDI	(PF13414|PF13414)
P62837	Q96PM5	DDI	(PF00179|PF13639)
Q96PM5	Q9Y2X8	DDI	(PF13639|PF00179)
P62979	Q96PM5	DDI	(PF00240|PF13639)
P0CG48	Q96PM5	DDI	(PF00240|PF13639)
P0CG47	Q96PM5	DDI	(PF00240|PF13639)
P62987	Q96PM5	DDI	(PF00240|PF13639)
O96011	Q96HA9	DDI	(PF05648|PF05648)
P00734	P07204	DDI	Reference DDI
P04070	P07204	DDI	(PF14670|PF14670),(PF00089|PF14670),(PF14670|PF07645),(PF00089|PF07645)
P00742	P07204	DDI	(PF14670|PF07645),(PF00089|PF07645),(PF14670|PF14670),(PF00089|PF14670),(PF00008|PF07645),(PF00008|PF14670)
P05154	P07204	DDI	(PF00079|PF14670)
O75164	Q9H3R0	DDI	(PF02375|PF02375),(PF02375|PF02373),(PF02373|PF02373),(PF02373|PF02375)
O75165	Q9UNE7	DDI	(PF00226|PF00515)
O75165	Q13573	DDI	(PF00226|PF02731)
O75165	Q9UBS4	DDI	(PF00226|PF00226),(PF00226|PF01556)
O75496	Q9H211	DDI	Reference DDI
Q53GQ0	Q96G23	DDI	(PF00106|PF03798)
Q96G23	Q9BUV8	DDI	(PF00046|PF07019)
Q96G25	Q9P086	DDI	(PF10232|PF10280)
Q15528	Q96G25	DDI	(PF06179|PF10232)
O75586	Q96G25	DDI	(PF04934|PF10232)
Q96G25	Q9NVC6	DDI	(PF10232|PF10156)
Q96G25	Q9BUE0	DDI	(PF10232|PF09637)
Q9BWU1	Q9Y6Q9	DDI	(PF00069|PF00989)
O15379	Q9BWU1	DDI	(PF00850|PF00069)
Q9BWU1	Q9P2K5	DDI	(PF00069|PF00076)
P49336	Q9BWU1	DDI	(PF00069|PF00069)
Q9BWU1	Q9HCN4	DDI	(PF00069|PF03029)
Q9BWU1	Q9BYG3	DDI	(PF00069|PF00076)
P22392	Q13232	DDI	(PF00334|PF00334)
P15531	Q13232	DDI	(PF00334|PF00334)
Q13618	Q9C0H6	DDI	(PF00888|PF00651),(PF00888|PF07707)
Q13237	Q14847	DDI	(PF00069|PF00412)
O60381	Q9UDV6	DDI	(PF00505|PF00096)
P02462	P08123	DDI	(PF01391|PF01391)
P08123	P12107	DDI	(PF01391|PF01391),(PF01410|PF01410),(PF01410|PF02210),(PF01391|PF02210)
P08123	P08572	DDI	(PF01391|PF01391)
P04275	P08123	DDI	(PF00093|PF01410),(PF00092|PF01391),(PF00093|PF01391)
P08123	Q05707	DDI	(PF01391|PF00092),(PF01391|PF01391),(PF01391|PF00041)
P03956	P08123	DDI	(PF00045|PF01391),(PF00413|PF01391)
P08123	P24347	DDI	(PF01391|PF00413),(PF01391|PF00045)
P08123	Q9NPY3	DDI	(PF01391|PF00059)
P04004	P08123	DDI	(PF00045|PF01391)
P08123	P12109	DDI	(PF01391|PF00092),(PF01391|PF01391)
P05067	P08123	DDI	(PF00014|PF01391)
P08123	Q02388	DDI	(PF01391|PF00092),(PF01391|PF00014),(PF01391|PF01391),(PF01391|PF00041)
P05997	P08123	DDI	(PF00093|PF01410),(PF01391|PF01391),(PF01410|PF01410),(PF00093|PF01391)
P08123	Q01955	DDI	(PF01391|PF01391)
P02452	P08123	DDI	(PF00093|PF01410),(PF01391|PF01391),(PF01410|PF01410),(PF00093|PF01391)
P08123	Q99542	DDI	(PF01391|PF00413),(PF01391|PF00045)
P08123	P12111	DDI	(PF01391|PF00092),(PF01391|PF01391),(PF01391|PF00014)
P08123	P12110	DDI	(PF01391|PF00092),(PF01391|PF01391)
P08123	P08254	DDI	(PF01391|PF00413),(PF01391|PF00045)
P08123	P08253	DDI	(PF01391|PF00413),(PF01391|PF00045)
P02458	P08123	DDI	(PF00093|PF01410),(PF01391|PF01391),(PF01410|PF01410),(PF00093|PF01391)
P08123	P22894	DDI	(PF01391|PF00413),(PF01391|PF00045)
P08123	P51511	DDI	(PF01391|PF00413),(PF01391|PF00045)
P08123	Q99715	DDI	(PF01391|PF00092),(PF01391|PF01391),(PF01391|PF00041)
P08123	P14780	DDI	(PF01391|PF00413),(PF01391|PF00045)
P08123	P21757	DDI	(PF01391|PF00530),(PF01391|PF01391)
A8TX70	P08123	DDI	(PF01391|PF01391),(PF00092|PF01391)
P08123	Q16787	DDI	(PF01410|PF02210),(PF01391|PF02210)
A6NMZ7	P08123	DDI	(PF01391|PF01391),(PF00092|PF01391)
P08123	P09486	DDI	(PF01391|PF10591),(PF01391|PF00050)
P08123	P53420	DDI	(PF01391|PF01391)
P08123	Q14050	DDI	(PF01391|PF01391)
P08123	Q14055	DDI	(PF01391|PF01391)
P02751	P08123	DDI	(PF00041|PF01391),(PF00039|PF01391)
P08123	Q07092	DDI	(PF01391|PF01391)
P08123	P50281	DDI	(PF01391|PF00413),(PF01391|PF00045)
P08123	P25940	DDI	(PF01391|PF01391),(PF01410|PF01410)
P08123	P13942	DDI	(PF01391|PF01391),(PF01410|PF01410),(PF01410|PF02210),(PF01391|PF02210)
P08123	P20849	DDI	(PF01391|PF01391)
P08123	P51512	DDI	(PF01391|PF00413),(PF01391|PF00045)
P08123	P09238	DDI	(PF01391|PF00413),(PF01391|PF00045)
P08123	P09237	DDI	(PF01391|PF00413)
P08123	Q14031	DDI	(PF01391|PF01391)
O75578	P08123	DDI	(PF00092|PF01391)
P08123	P39900	DDI	(PF01391|PF00413),(PF01391|PF00045)
P08123	P20908	DDI	(PF01391|PF01391),(PF01410|PF01410),(PF01410|PF02210),(PF01391|PF02210)
P0CG48	Q15762	DDI	(PF00240|PF07686)
P15151	Q15762	DDI	(PF00047|PF13895),(PF00047|PF07686),(PF07686|PF07686),(PF07686|PF13895),(PF08205|PF07686),(PF08205|PF13895)
Q15762	Q92692	DDI	(PF13895|PF00047),(PF13895|PF08205),(PF13895|PF07686),(PF07686|PF07686),(PF07686|PF08205),(PF07686|PF00047)
P05107	Q15762	DDI	(PF00362|PF07686)
P10914	Q04206	DDI	(PF00605|PF00554)
P10914	P19838	DDI	(PF00605|PF00554)
P10914	Q02556	DDI	(PF00605|PF00605)
P10914	Q13568	DDI	(PF00605|PF00605)
P10914	Q00978	DDI	(PF00605|PF00605)
P46379	Q00536	DDI	(PF00240|PF00069)
Q00536	Q15436	DDI	(PF00069|PF04815),(PF00069|PF04810),(PF00069|PF04811)
P62714	Q00536	DDI	(PF00149|PF00069)
P67870	Q00536	DDI	(PF01214|PF00069)
P10911	Q52LW3	DDI	(PF00621|PF00130),(PF00621|PF00620)
P10911	Q53QZ3	DDI	(PF00621|PF00169),(PF00621|PF00620)
P10911	Q92888	DDI	(PF00621|PF00621)
B2RTY4	P10911	DDI	(PF00612|PF00621),(PF00620|PF00621)
P10911	Q96QB1	DDI	(PF00621|PF00620)
P10911	Q9P2F6	DDI	(PF00621|PF00620)
P10911	Q13459	DDI	(PF00621|PF00612),(PF00621|PF00620)
P10911	P32019	DDI	(PF00621|PF00620)
P10911	Q7Z6B7	DDI	(PF00621|PF14604),(PF00621|PF00620)
P10911	P60763	DDI	(PF00621|PF00071)
P10911	Q8N392	DDI	(PF00621|PF00620)
P10911	Q9Y3M8	DDI	(PF00621|PF00620)
P10911	Q9H4E5	DDI	(PF00621|PF00071)
P10911	P60953	DDI	(PF00621|PF00071)
P10911	Q15311	DDI	(PF00621|PF00620)
P10911	P84095	DDI	(PF00621|PF00071)
P10911	P62745	DDI	(PF00621|PF00071)
O14559	P10911	DDI	(PF14604|PF00621),(PF00620|PF00621)
P10911	Q9P2N2	DDI	(PF00621|PF00620)
P10911	P63000	DDI	(PF00621|PF00071)
A1A4S6	P10911	DDI	(PF14604|PF00621),(PF00620|PF00621)
P10911	Q03113	DDI	(PF00621|PF00503)
P10911	Q7L0Q8	DDI	(PF00621|PF00071)
P10911	Q6P4F7	DDI	(PF00621|PF00620)
P10911	Q14CB8	DDI	(PF00621|PF00620)
O43295	P10911	DDI	(PF00018|PF00621),(PF00620|PF00621)
P10911	Q07912	DDI	(PF00621|PF14604)
P10911	Q01968	DDI	(PF00621|PF00620)
P10911	Q8WZ64	DDI	(PF00621|PF00169),(PF00621|PF00620)
O60890	P10911	DDI	(PF00620|PF00621)
P10911	P42331	DDI	(PF00621|PF00169),(PF00621|PF00620)
P10911	P15153	DDI	(PF00621|PF00071)
P10911	Q9P107	DDI	(PF00621|PF00620)
P10911	Q8N264	DDI	(PF00621|PF00169),(PF00621|PF00620)
P10911	Q96P48	DDI	(PF00621|PF00169),(PF00621|PF00620)
O43182	P10911	DDI	(PF00620|PF00621)
P10911	Q7Z5H3	DDI	(PF00621|PF00169),(PF00621|PF00620)
P10911	Q8N103	DDI	(PF00621|PF00620)
P10911	P17081	DDI	(PF00621|PF00071)
P10911	Q13017	DDI	(PF00621|PF00620),(PF00621|PF00071)
P10911	Q6ZW31	DDI	(PF00621|PF00620)
P10911	Q5VT97	DDI	(PF00621|PF00620)
P10911	Q9H0H5	DDI	(PF00621|PF00130),(PF00621|PF00620)
P10911	Q9HBH0	DDI	(PF00621|PF00071)
P10911	Q68EM7	DDI	(PF00621|PF00620)
P10911	P98171	DDI	(PF00621|PF00018),(PF00621|PF00620)
P10911	Q9BRR9	DDI	(PF00621|PF00169),(PF00621|PF00018),(PF00621|PF00620)
P04899	P10911	DDI	(PF00503|PF00621)
A7KAX9	P10911	DDI	(PF14604|PF00621),(PF00620|PF00621)
P10911	P85298	DDI	(PF00621|PF00620)
P10911	Q9NRY4	DDI	(PF00621|PF00620),(PF00621|PF00071)
P10911	Q9UNA1	DDI	(PF00621|PF14604),(PF00621|PF00620)
P10911	Q17R89	DDI	(PF00621|PF00620)
P08134	P10911	DDI	(PF00071|PF00621)
P10911	Q8IXI2	DDI	(PF00621|PF00071)
P10911	P11274	DDI	(PF00621|PF00169),(PF00621|PF00621),(PF00621|PF00168),(PF00621|PF00620)
P10911	Q12979	DDI	(PF00621|PF00169),(PF00621|PF00621),(PF00621|PF00168),(PF00621|PF00620)
P10911	Q2M1Z3	DDI	(PF00621|PF00620)
P10911	Q9NYF5	DDI	(PF00621|PF00620)
P10911	Q9BYZ6	DDI	(PF00621|PF00071)
P10911	Q92619	DDI	(PF00621|PF00620)
P10911	Q8IXI1	DDI	(PF00621|PF00071)
P10911	Q8WWN8	DDI	(PF00621|PF00169),(PF00621|PF00620)
P10911	Q96QD5	DDI	(PF00621|PF00610)
P10911	Q7Z6I6	DDI	(PF00621|PF00620)
P10911	Q6ZRI8	DDI	(PF00621|PF00620)
P10911	Q9NZN5	DDI	(PF00621|PF00621),(PF00621|PF00595)
O94988	P10911	DDI	(PF00620|PF00621)
P10911	P61586	DDI	(PF00621|PF00071)
P10911	Q8WUY9	DDI	(PF00621|PF00610),(PF00621|PF00620)
P10911	Q14344	DDI	(PF00621|PF00503)
P10911	Q92502	DDI	(PF00621|PF00620)
P10911	Q15642	DDI	(PF00621|PF00018)
P10911	Q96L33	DDI	(PF00621|PF00071)
P10911	Q8IWW6	DDI	(PF00621|PF00169),(PF00621|PF14604),(PF00621|PF00620)
P10912	Q9HD43	DDI	(PF00041|PF00041),(PF00041|PF00102),(PF09067|PF00041)
P10912	P26045	DDI	(PF00041|PF00102),(PF00041|PF00595)
P10912	P16471	DDI	(PF09067|PF09067),(PF00041|PF09067)
P10912	Q05209	DDI	(PF00041|PF00102)
P10912	Q12923	DDI	(PF00041|PF00102),(PF00041|PF00595)
P10912	P18031	DDI	(PF00041|PF00102)
P10912	P43378	DDI	(PF00041|PF00102)
P01243	P10912	DDI	(PF00103|PF09067),(PF00103|PF00041)
P01242	P10912	DDI	(PF00103|PF09067),(PF00103|PF00041)
P01241	P10912	DDI	Reference DDI
P10912	Q9Y2R2	DDI	(PF00041|PF00102)
P10912	Q15262	DDI	(PF00041|PF00041),(PF00041|PF00629),(PF00041|PF00102),(PF00041|PF13895),(PF09067|PF00041)
P10912	P17706	DDI	(PF00041|PF00102)
P10912	Q12913	DDI	(PF00041|PF00041),(PF00041|PF00102),(PF09067|PF00041)
P08575	P10912	DDI	(PF00041|PF00041),(PF00102|PF00041),(PF00041|PF09067)
P10912	P23467	DDI	(PF00041|PF00041),(PF00041|PF00102),(PF09067|PF00041)
P54753	Q15768	DDI	(PF01404|PF00812)
P54764	Q15768	DDI	(PF01404|PF00812)
P23743	Q00722	DDI	(PF00130|PF00168)
P23743	Q9NQ66	DDI	(PF00130|PF00168)
P23743	Q15147	DDI	(PF00130|PF00168)
P23743	Q01970	DDI	(PF00130|PF00168)
P62140	Q8WUF5	DDI	(PF00149|PF12796)
P0CG48	Q8WUF5	DDI	(PF00240|PF14604)
Q04206	Q8WUF5	DDI	(PF00554|PF12796)
P62136	Q8WUF5	DDI	(PF00149|PF12796)
Q8N2Z9	Q96BT3	DDI	(PF15630|PF15511)
Q5EE01	Q96BT3	DDI	(PF15510|PF15511)
P01133	Q02297	DDI	(PF00008|PF02158)
Q02297	Q99075	DDI	(PF02158|PF00008)
O00244	Q04656	DDI	Reference DDI
O00244	P35670	DDI	(PF00403|PF00403),(PF00403|PF00122),(PF00403|PF00702)
P48146	Q969V1	DDI	(PF00001|PF00001)
O43603	P48146	DDI	(PF00001|PF00001)
P48146	P50391	DDI	(PF00001|PF00001)
O14625	P48146	DDI	(PF00048|PF00001)
P48039	P48146	DDI	(PF00001|PF00001)
P19876	P48146	DDI	(PF00048|PF00001)
P48146	Q99527	DDI	(PF00001|PF00001)
P48146	P63096	DDI	(PF00001|PF00503)
P18825	P48146	DDI	(PF00001|PF00001)
P48146	Q16581	DDI	(PF00001|PF00001)
P08172	P48146	DDI	(PF00001|PF00001)
P08173	P48146	DDI	(PF00001|PF00001)
P02778	P48146	DDI	(PF00048|PF00001)
P48146	P51679	DDI	(PF00001|PF00001)
P32246	P48146	DDI	(PF00001|PF00001)
P48146	P51677	DDI	(PF00001|PF00001)
P43115	P48146	DDI	(PF00001|PF00001)
P35346	P48146	DDI	(PF00001|PF00001)
P48146	Q9HB89	DDI	(PF00001|PF00001)
P48146	Q9Y5Y4	DDI	(PF00001|PF00001)
P48146	Q9H244	DDI	(PF00001|PF00001)
P48146	Q15391	DDI	(PF00001|PF00001)
P48146	Q99731	DDI	(PF00001|PF00048)
P48146	Q9BPV8	DDI	(PF00001|PF00001)
P48146	Q03113	DDI	(PF00001|PF00503)
P32745	P48146	DDI	(PF00001|PF00001)
P48146	P62873	DDI	(PF00001|PF00400)
A8MTJ3	P48146	DDI	(PF00503|PF00001)
O95977	P48146	DDI	(PF00001|PF00001)
P19086	P48146	DDI	(PF00503|PF00001)
P10145	P48146	DDI	(PF00048|PF00001)
P47898	P48146	DDI	(PF00001|PF00001)
P28566	P48146	DDI	(PF00001|PF00001)
P48146	Q9H3N8	DDI	(PF00001|PF00001)
P13501	P48146	DDI	(PF00048|PF00001)
P48146	Q9NRJ3	DDI	(PF00001|PF00048)
P08913	P48146	DDI	(PF00001|PF00001)
P25106	P48146	DDI	(PF00001|PF00001)
P21462	P48146	DDI	(PF00001|PF00001)
P29274	P48146	DDI	(PF00001|PF00001)
P48146	P49019	DDI	(PF00001|PF00001)
P25929	P48146	DDI	(PF00001|PF00001)
P18089	P48146	DDI	(PF00001|PF00001)
P31391	P48146	DDI	(PF00001|PF00001)
P48146	Q9Y2T6	DDI	(PF00001|PF00001)
P48146	Q9GZQ4	DDI	(PF00001|PF00001)
O95136	P48146	DDI	(PF00001|PF00001)
P48061	P48146	DDI	(PF00048|PF00001)
P34972	P48146	DDI	(PF00001|PF00001)
P48146	P51686	DDI	(PF00001|PF00001)
P48146	P51684	DDI	(PF00001|PF00001)
P48146	P51685	DDI	(PF00001|PF00001)
O60755	P48146	DDI	(PF00001|PF00001)
P48146	Q15761	DDI	(PF00001|PF00001)
P30556	P48146	DDI	(PF00001|PF00001)
P48146	Q8TDS4	DDI	(PF00001|PF00001)
P48146	Q8TDS5	DDI	(PF00001|PF00001)
P08908	P48146	DDI	(PF00001|PF00001)
P48146	P50052	DDI	(PF00001|PF00001)
P48146	Q07325	DDI	(PF00001|PF00048)
P28222	P48146	DDI	(PF00001|PF00001)
P48146	P51582	DDI	(PF00001|PF00001)
P48146	Q92633	DDI	(PF00001|PF00001)
P48146	Q9BXA5	DDI	(PF00001|PF00001)
P46092	P48146	DDI	(PF00001|PF00001)
O15444	P48146	DDI	(PF00048|PF00001)
P42830	P48146	DDI	(PF00048|PF00001)
P48146	Q9HBW0	DDI	(PF00001|PF00001)
P48146	Q9NSD7	DDI	(PF00001|PF00001)
P30542	P48146	DDI	(PF00001|PF00001)
P04899	P48146	DDI	(PF00503|PF00001)
P48146	P61073	DDI	(PF00001|PF00001),(PF00001|PF12109)
P33765	P48146	DDI	(PF00001|PF00001)
P14416	P48146	DDI	(PF00001|PF00001)
P41597	P48146	DDI	(PF00001|PF00001)
P48146	P51681	DDI	(PF00001|PF00001)
P48146	Q96P68	DDI	(PF00001|PF00001)
P48146	Q99705	DDI	(PF00001|PF00001)
P25025	P48146	DDI	(PF00001|PF00001)
P25024	P48146	DDI	(PF00001|PF00001)
P35372	P48146	DDI	(PF00001|PF00001)
P48146	Q8TDU9	DDI	(PF00001|PF00001)
P48146	Q9BXC0	DDI	(PF00001|PF00001)
P35462	P48146	DDI	(PF00001|PF00001)
P48146	P49146	DDI	(PF00001|PF00001)
P46663	P48146	DDI	(PF00001|PF00001)
P48146	Q13304	DDI	(PF00001|PF00001)
P30874	P48146	DDI	(PF00001|PF00001)
P48146	Q14344	DDI	(PF00001|PF00503)
P48146	Q99500	DDI	(PF00001|PF00001)
O15467	P48146	DDI	(PF00048|PF00001)
P19875	P48146	DDI	(PF00048|PF00001)
P25090	P48146	DDI	(PF00001|PF00001)
P48146	P80162	DDI	(PF00001|PF00048)
P48146	Q9Y5N1	DDI	(PF00001|PF00001)
P41145	P48146	DDI	(PF00001|PF00001)
P41146	P48146	DDI	(PF00001|PF00001)
P09341	P48146	DDI	(PF00048|PF00001)
P41143	P48146	DDI	(PF00001|PF00001)
P02776	P48146	DDI	(PF00048|PF00001)
O00574	P48146	DDI	(PF00001|PF00001)
P48146	Q9UBY5	DDI	(PF00001|PF00001)
P32302	P48146	DDI	(PF00001|PF00001)
P48146	Q9H228	DDI	(PF00001|PF00001)
P48146	P78556	DDI	(PF00001|PF00048)
P02775	P48146	DDI	(PF00048|PF00001)
P21917	P48146	DDI	(PF00001|PF00001)
P47211	P48146	DDI	(PF00001|PF00001)
P48146	Q14330	DDI	(PF00001|PF00001)
P08754	P48146	DDI	(PF00503|PF00001)
P21554	P48146	DDI	(PF00001|PF00001)
P48146	P49682	DDI	(PF00001|PF00001)
P48145	Q969V1	DDI	(PF00001|PF00001)
O43603	P48145	DDI	(PF00001|PF00001)
P48145	P50391	DDI	(PF00001|PF00001)
O14625	P48145	DDI	(PF00048|PF00001)
P19876	P48145	DDI	(PF00048|PF00001)
P48145	Q99527	DDI	(PF00001|PF00001)
P48145	P63096	DDI	(PF00001|PF00503)
P18825	P48145	DDI	(PF00001|PF00001)
P48145	Q16581	DDI	(PF00001|PF00001)
P08172	P48145	DDI	(PF00001|PF00001)
P08173	P48145	DDI	(PF00001|PF00001)
P02778	P48145	DDI	(PF00048|PF00001)
P48145	P51679	DDI	(PF00001|PF00001)
P32246	P48145	DDI	(PF00001|PF00001)
P48145	P51677	DDI	(PF00001|PF00001)
P43115	P48145	DDI	(PF00001|PF00001)
P35346	P48145	DDI	(PF00001|PF00001)
P48145	Q9HB89	DDI	(PF00001|PF00001)
P48145	Q9Y5Y4	DDI	(PF00001|PF00001)
P48145	Q9H244	DDI	(PF00001|PF00001)
P48145	Q15391	DDI	(PF00001|PF00001)
P25106	P48145	DDI	(PF00001|PF00001)
P48145	Q9BPV8	DDI	(PF00001|PF00001)
P48145	Q99731	DDI	(PF00001|PF00048)
P32745	P48145	DDI	(PF00001|PF00001)
A8MTJ3	P48145	DDI	(PF00503|PF00001)
O95977	P48145	DDI	(PF00001|PF00001)
P19086	P48145	DDI	(PF00503|PF00001)
P10145	P48145	DDI	(PF00048|PF00001)
P47898	P48145	DDI	(PF00001|PF00001)
P48039	P48145	DDI	(PF00001|PF00001)
P28566	P48145	DDI	(PF00001|PF00001)
P48145	Q03113	DDI	(PF00001|PF00503)
P48145	Q9H3N8	DDI	(PF00001|PF00001)
P13501	P48145	DDI	(PF00048|PF00001)
P48145	Q9NRJ3	DDI	(PF00001|PF00048)
P08913	P48145	DDI	(PF00001|PF00001)
P21462	P48145	DDI	(PF00001|PF00001)
P29274	P48145	DDI	(PF00001|PF00001)
P48145	P49019	DDI	(PF00001|PF00001)
P25929	P48145	DDI	(PF00001|PF00001)
P18089	P48145	DDI	(PF00001|PF00001)
P31391	P48145	DDI	(PF00001|PF00001)
P48145	Q9Y2T6	DDI	(PF00001|PF00001)
P48145	Q9GZQ4	DDI	(PF00001|PF00001)
O95136	P48145	DDI	(PF00001|PF00001)
P48061	P48145	DDI	(PF00048|PF00001)
P34972	P48145	DDI	(PF00001|PF00001)
P48145	P51686	DDI	(PF00001|PF00001)
P48145	P51684	DDI	(PF00001|PF00001)
P48145	P51685	DDI	(PF00001|PF00001)
O60755	P48145	DDI	(PF00001|PF00001)
P48145	Q15761	DDI	(PF00001|PF00001)
P30556	P48145	DDI	(PF00001|PF00001)
P48145	Q8TDS4	DDI	(PF00001|PF00001)
P48145	Q8TDS5	DDI	(PF00001|PF00001)
P08908	P48145	DDI	(PF00001|PF00001)
P48145	P50052	DDI	(PF00001|PF00001)
P48145	Q07325	DDI	(PF00001|PF00048)
P28222	P48145	DDI	(PF00001|PF00001)
P48145	P51582	DDI	(PF00001|PF00001)
P48145	Q92633	DDI	(PF00001|PF00001)
P48145	Q9BXA5	DDI	(PF00001|PF00001)
P46092	P48145	DDI	(PF00001|PF00001)
O15444	P48145	DDI	(PF00048|PF00001)
P42830	P48145	DDI	(PF00048|PF00001)
P48145	Q9HBW0	DDI	(PF00001|PF00001)
P48145	Q9NSD7	DDI	(PF00001|PF00001)
P30542	P48145	DDI	(PF00001|PF00001)
P04899	P48145	DDI	(PF00503|PF00001)
P48145	P61073	DDI	(PF00001|PF00001),(PF00001|PF12109)
P33765	P48145	DDI	(PF00001|PF00001)
P14416	P48145	DDI	(PF00001|PF00001)
P41597	P48145	DDI	(PF00001|PF00001)
P48145	P51681	DDI	(PF00001|PF00001)
P48145	Q96P68	DDI	(PF00001|PF00001)
P48145	Q99705	DDI	(PF00001|PF00001)
P25025	P48145	DDI	(PF00001|PF00001)
P25024	P48145	DDI	(PF00001|PF00001)
P35372	P48145	DDI	(PF00001|PF00001)
P48145	Q8TDU9	DDI	(PF00001|PF00001)
P48145	Q9BXC0	DDI	(PF00001|PF00001)
P35462	P48145	DDI	(PF00001|PF00001)
P48145	P49146	DDI	(PF00001|PF00001)
P46663	P48145	DDI	(PF00001|PF00001)
P48145	Q13304	DDI	(PF00001|PF00001)
P30874	P48145	DDI	(PF00001|PF00001)
P48145	Q14344	DDI	(PF00001|PF00503)
P48145	Q99500	DDI	(PF00001|PF00001)
O15467	P48145	DDI	(PF00048|PF00001)
P19875	P48145	DDI	(PF00048|PF00001)
P25090	P48145	DDI	(PF00001|PF00001)
P48145	P80162	DDI	(PF00001|PF00048)
P48145	Q9Y5N1	DDI	(PF00001|PF00001)
P41145	P48145	DDI	(PF00001|PF00001)
P41146	P48145	DDI	(PF00001|PF00001)
P09341	P48145	DDI	(PF00048|PF00001)
P41143	P48145	DDI	(PF00001|PF00001)
P02776	P48145	DDI	(PF00048|PF00001)
O00574	P48145	DDI	(PF00001|PF00001)
P48145	Q9UBY5	DDI	(PF00001|PF00001)
P32302	P48145	DDI	(PF00001|PF00001)
P48145	Q9H228	DDI	(PF00001|PF00001)
P48145	P78556	DDI	(PF00001|PF00048)
P02775	P48145	DDI	(PF00048|PF00001)
P21917	P48145	DDI	(PF00001|PF00001)
P47211	P48145	DDI	(PF00001|PF00001)
P48145	Q14330	DDI	(PF00001|PF00001)
P08754	P48145	DDI	(PF00503|PF00001)
P21554	P48145	DDI	(PF00001|PF00001)
P48145	P49682	DDI	(PF00001|PF00001)
O00445	Q9BQG1	DDI	(PF00168|PF00168)
Q96RU7	Q9BWF3	DDI	(PF00069|PF00098),(PF00069|PF00076)
O15520	Q96RU7	DDI	(PF00167|PF00069)
O15379	Q96RU7	DDI	(PF00850|PF00069)
P31371	Q96RU7	DDI	(PF00167|PF00069)
O76093	Q96RU7	DDI	(PF00167|PF00069)
P25788	Q96RU7	DDI	(PF00227|PF00069)
P11487	Q96RU7	DDI	(PF00167|PF00069)
Q96RU7	Q9HCT0	DDI	(PF00069|PF00167)
Q96RU7	Q9NP95	DDI	(PF00069|PF00167)
P30304	Q96RU7	DDI	(PF06617|PF00069),(PF00581|PF00069)
Q96RU7	Q9Y2D1	DDI	(PF00069|PF00170)
Q96RU7	Q9BVC4	DDI	(PF00069|PF00400)
Q96RU7	Q9GZV9	DDI	(PF00069|PF00167)
Q96RU7	Q9BZK7	DDI	(PF00069|PF00400)
P10767	Q96RU7	DDI	(PF00167|PF00069)
P26641	Q96RU7	DDI	(PF02798|PF00069)
O60907	Q96RU7	DDI	(PF00400|PF00069)
P67870	Q96RU7	DDI	(PF01214|PF00069)
P18848	Q96RU7	DDI	(PF00170|PF00069)
Q8NHY2	Q96RU7	DDI	(PF00400|PF00069),(PF00097|PF00069)
Q05193	Q96RU3	DDI	(PF00169|PF14604)
O00401	Q96RU3	DDI	(PF02205|PF00611)
Q68EM7	Q96RU3	DDI	(PF00620|PF00611)
P50570	Q96RU3	DDI	(PF00169|PF14604)
Q15811	Q96RU3	DDI	(PF14604|PF14604),(PF00621|PF14604),(PF14604|PF00611)
P42768	Q96RU3	DDI	(PF02205|PF00611)
P0CG48	Q96RU3	DDI	(PF00240|PF14604)
Q96RU3	Q9UQ16	DDI	(PF14604|PF00169)
P40818	Q96RU2	DDI	(PF00443|PF00443),(PF00581|PF00443)
Q92783	Q96RU2	DDI	(PF02809|PF00443),(PF00018|PF00443)
Q96RU2	Q9Y4E8	DDI	(PF00443|PF00443)
P54578	Q96RU2	DDI	(PF00443|PF00443)
Q96RU2	Q9UK80	DDI	(PF00443|PF00443)
Q96RU2	Q9Y5T5	DDI	(PF00443|PF00443),(PF00443|PF02148)
Q8TEY7	Q96RU2	DDI	(PF02148|PF00443),(PF00443|PF00443)
Q70EK9	Q96RU2	DDI	(PF02148|PF00443),(PF00443|PF00443)
Q96RU2	Q9Y2K6	DDI	(PF00443|PF00443),(PF00443|PF02148)
Q13107	Q96RU2	DDI	(PF00443|PF00443)
P0CG48	Q96RU2	DDI	(PF00240|PF00443)
P45974	Q96RU2	DDI	(PF02148|PF00443),(PF00443|PF00443),(PF00627|PF00443)
Q96RU2	Q9UHP3	DDI	(PF00443|PF02809),(PF00443|PF00443)
P20393	P62979	DDI	(PF00104|PF00240)
P20393	Q9Y5X4	DDI	(PF00104|PF00104),(PF00104|PF00105),(PF00105|PF00105),(PF00105|PF00104)
O00327	P20393	DDI	(PF00989|PF00105),(PF00989|PF00104)
P0CG48	P20393	DDI	(PF00240|PF00104)
P20393	P62987	DDI	(PF00104|PF00240)
O15516	P20393	DDI	(PF00989|PF00105),(PF00989|PF00104)
P0CG47	P20393	DDI	(PF00240|PF00104)
P20393	Q14995	DDI	(PF00104|PF00104),(PF00104|PF00105),(PF00105|PF00105),(PF00105|PF00104)
P20393	P35398	DDI	(PF00104|PF00104),(PF00104|PF00105),(PF00105|PF00105),(PF00105|PF00104)
P50395	P61006	DDI	(PF00996|PF00071)
P50395	Q96QB1	DDI	(PF00996|PF07647)
P50395	P60763	DDI	(PF00996|PF00071)
P50395	Q9Y3M8	DDI	(PF00996|PF07647)
P50395	Q9H4E5	DDI	(PF00996|PF00071)
P50395	P60953	DDI	(PF00996|PF00071)
P50395	P84095	DDI	(PF00996|PF00071)
P50395	P62745	DDI	(PF00996|PF00071)
O00170	P50395	DDI	(PF00254|PF00996)
P50395	P61019	DDI	(PF00996|PF00071)
P15153	P50395	DDI	(PF00071|PF00996)
P50395	Q7L0Q8	DDI	(PF00996|PF00071)
P50395	Q15907	DDI	(PF00996|PF00071)
P17081	P50395	DDI	(PF00071|PF00996)
P50395	Q13017	DDI	(PF00996|PF00071)
P50395	Q9HBH0	DDI	(PF00996|PF00071)
P20338	P50395	DDI	(PF00071|PF00996)
P20339	P50395	DDI	(PF00071|PF00996)
P50395	Q969Q5	DDI	(PF00996|PF00071)
P50395	Q9NRY4	DDI	(PF00996|PF00071)
P50395	P62820	DDI	(PF00996|PF00071)
P08134	P50395	DDI	(PF00071|PF00996)
P50395	Q8IXI2	DDI	(PF00996|PF00071)
P50395	Q15717	DDI	(PF00996|PF00076)
P50395	Q9BYZ6	DDI	(PF00996|PF00071)
P50395	Q8IXI1	DDI	(PF00996|PF00071)
P50395	Q8WWN8	DDI	(PF00996|PF07647)
P50395	P61586	DDI	(PF00996|PF00071)
P50395	P51151	DDI	(PF00996|PF00071)
P50395	P62491	DDI	(PF00996|PF00071)
P50395	Q96L33	DDI	(PF00996|PF00071)
Q15369	Q96L50	DDI	(PF03931|PF00560)
P50391	Q969V1	DDI	(PF00001|PF00001)
O14625	P50391	DDI	(PF00048|PF00001)
P19876	P50391	DDI	(PF00048|PF00001)
P50391	Q99527	DDI	(PF00001|PF00001)
P50391	P63096	DDI	(PF00001|PF00503)
P50391	Q16581	DDI	(PF00001|PF00001)
P08172	P50391	DDI	(PF00001|PF00001)
P08173	P50391	DDI	(PF00001|PF00001)
P02778	P50391	DDI	(PF00048|PF00001)
P50391	P51679	DDI	(PF00001|PF00001)
P32246	P50391	DDI	(PF00001|PF00001)
P50391	P51677	DDI	(PF00001|PF00001)
P02776	P50391	DDI	(PF00048|PF00001)
P02775	P50391	DDI	(PF00048|PF00001)
P35346	P50391	DDI	(PF00001|PF00001)
P50391	Q9HB89	DDI	(PF00001|PF00001)
P50391	Q9H244	DDI	(PF00001|PF00001)
P50391	Q15391	DDI	(PF00001|PF00001)
P25106	P50391	DDI	(PF00001|PF00001)
P50391	Q9BPV8	DDI	(PF00001|PF00001)
P50391	Q99731	DDI	(PF00001|PF00048)
P32745	P50391	DDI	(PF00001|PF00001)
P50391	P62873	DDI	(PF00001|PF00400)
A8MTJ3	P50391	DDI	(PF00503|PF00001)
P35372	P50391	DDI	(PF00001|PF00001)
P19086	P50391	DDI	(PF00503|PF00001)
P47898	P50391	DDI	(PF00001|PF00001)
P28566	P50391	DDI	(PF00001|PF00001)
P50391	Q03113	DDI	(PF00001|PF00503)
P50391	Q9H3N8	DDI	(PF00001|PF00001)
P13501	P50391	DDI	(PF00048|PF00001)
P50391	Q9NRJ3	DDI	(PF00001|PF00048)
P21462	P50391	DDI	(PF00001|PF00001)
P29274	P50391	DDI	(PF00001|PF00001)
P49019	P50391	DDI	(PF00001|PF00001)
P31391	P50391	DDI	(PF00001|PF00001)
P50391	Q9Y2T6	DDI	(PF00001|PF00001)
P50391	Q9GZQ4	DDI	(PF00001|PF00001)
O00574	P50391	DDI	(PF00001|PF00001)
P48061	P50391	DDI	(PF00048|PF00001)
P34972	P50391	DDI	(PF00001|PF00001)
P50391	P51686	DDI	(PF00001|PF00001)
P50391	P51684	DDI	(PF00001|PF00001)
P50391	P51685	DDI	(PF00001|PF00001)
P30556	P50391	DDI	(PF00001|PF00001)
P50391	Q8TDS4	DDI	(PF00001|PF00001)
P50052	P50391	DDI	(PF00001|PF00001)
P50391	Q07325	DDI	(PF00001|PF00048)
P28222	P50391	DDI	(PF00001|PF00001)
P50391	P51582	DDI	(PF00001|PF00001)
P50391	Q9BXC0	DDI	(PF00001|PF00001)
P50391	Q9BXA5	DDI	(PF00001|PF00001)
P46092	P50391	DDI	(PF00001|PF00001)
O15444	P50391	DDI	(PF00048|PF00001)
P42830	P50391	DDI	(PF00048|PF00001)
P50391	Q9NSD7	DDI	(PF00001|PF00001)
P30542	P50391	DDI	(PF00001|PF00001)
P04899	P50391	DDI	(PF00503|PF00001)
P50391	P61073	DDI	(PF00001|PF00001),(PF00001|PF12109)
P33765	P50391	DDI	(PF00001|PF00001)
P14416	P50391	DDI	(PF00001|PF00001)
P41597	P50391	DDI	(PF00001|PF00001)
P50391	P51681	DDI	(PF00001|PF00001)
P50391	Q96P68	DDI	(PF00001|PF00001)
P50391	Q99705	DDI	(PF00001|PF00001)
P25025	P50391	DDI	(PF00001|PF00001)
P25024	P50391	DDI	(PF00001|PF00001)
P50391	Q8TDU9	DDI	(PF00001|PF00001)
P35462	P50391	DDI	(PF00001|PF00001)
P08754	P50391	DDI	(PF00503|PF00001)
P10145	P50391	DDI	(PF00048|PF00001)
P46663	P50391	DDI	(PF00001|PF00001)
P30874	P50391	DDI	(PF00001|PF00001)
P50391	Q14344	DDI	(PF00001|PF00503)
O15467	P50391	DDI	(PF00048|PF00001)
P19875	P50391	DDI	(PF00048|PF00001)
P25090	P50391	DDI	(PF00001|PF00001)
P50391	P80162	DDI	(PF00001|PF00048)
P50391	Q9Y5N1	DDI	(PF00001|PF00001)
P41145	P50391	DDI	(PF00001|PF00001)
P41146	P50391	DDI	(PF00001|PF00001)
P09341	P50391	DDI	(PF00048|PF00001)
P41143	P50391	DDI	(PF00001|PF00001)
P08908	P50391	DDI	(PF00001|PF00001)
P32302	P50391	DDI	(PF00001|PF00001)
P50391	P78556	DDI	(PF00001|PF00048)
P21917	P50391	DDI	(PF00001|PF00001)
P50391	Q14330	DDI	(PF00001|PF00001)
P21554	P50391	DDI	(PF00001|PF00001)
P49682	P50391	DDI	(PF00001|PF00001)
Q15843	Q9Y5A7	DDI	(PF00240|PF00627)
Q13200	Q9Y5A7	DDI	(PF01851|PF00627)
P61086	Q9Y5A7	DDI	(PF00627|PF00627),(PF00179|PF00627)
P0CG48	Q9Y5A7	DDI	(PF00240|PF00627)
P55072	Q9Y5A7	DDI	(PF00004|PF00627)
O15205	Q9Y5A7	DDI	(PF00240|PF00627)
P57086	Q9Y5A6	DDI	(PF02023|PF02023),(PF02023|PF00096)
P38398	Q9Y5A6	DDI	(PF00097|PF00096)
Q13643	Q5TD97	DDI	(PF00412|PF00412)
Q13643	Q8TBB1	DDI	(PF00412|PF00595)
Q13643	Q14847	DDI	(PF00412|PF00412),(PF00412|PF00880)
Q13643	Q14192	DDI	(PF00412|PF00412)
Q13643	Q15654	DDI	(PF00412|PF00412)
Q13643	Q9P286	DDI	(PF00412|PF00069)
Q13643	Q13683	DDI	(PF00412|PF01839)
P28482	Q13643	DDI	(PF00069|PF00412)
O75970	Q13643	DDI	(PF00595|PF00412)
Q13642	Q14192	DDI	(PF00412|PF00412)
P23759	Q13642	DDI	(PF00046|PF00412)
Q13642	Q96JQ2	DDI	(PF00412|PF00307)
Q13642	Q53GG5	DDI	(PF00412|PF00412),(PF00412|PF00595)
P50461	Q13642	DDI	(PF00412|PF00412)
P40306	P51665	DDI	(PF00227|PF01398)
P28065	P40306	DDI	(PF00227|PF00227),(PF00227|PF12465)
P28062	P40306	DDI	(PF00227|PF00227),(PF00227|PF12465)
P35998	P40306	DDI	(PF00004|PF00227)
P28066	P40306	DDI	(PF10584|PF12465),(PF00227|PF00227),(PF10584|PF00227),(PF00227|PF12465)
P28074	P40306	DDI	(PF00227|PF00227),(PF00227|PF12465)
P28070	P40306	DDI	(PF00227|PF00227),(PF00227|PF12465)
P28072	P40306	DDI	(PF00227|PF00227),(PF00227|PF12465)
P40306	Q13200	DDI	(PF00227|PF01851)
P40306	Q99436	DDI	(PF12465|PF00227),(PF00227|PF00227),(PF00227|PF12465)
P40306	P48729	DDI	(PF00227|PF00069)
P40306	P62333	DDI	(PF00227|PF00004)
O60566	P40306	DDI	(PF00069|PF00227)
P40306	Q14997	DDI	(PF00227|PF11919)
P40306	Q9UNM6	DDI	(PF00227|PF01399)
O00487	P40306	DDI	(PF01398|PF00227)
P40306	Q15008	DDI	(PF00227|PF01399)
P25786	P40306	DDI	(PF10584|PF12465),(PF00227|PF00227),(PF10584|PF00227),(PF00227|PF12465)
P25788	P40306	DDI	(PF10584|PF12465),(PF00227|PF00227),(PF10584|PF00227),(PF00227|PF12465)
P25789	P40306	DDI	(PF10584|PF12465),(PF00227|PF00227),(PF10584|PF00227),(PF00227|PF12465)
P40306	Q8TAA3	DDI	(PF12465|PF10584),(PF12465|PF00227),(PF00227|PF00227),(PF00227|PF10584)
P24941	P40306	DDI	(PF00069|PF00227)
P40306	P49720	DDI	(PF12465|PF00227),(PF00227|PF00227)
P40306	P62191	DDI	(PF00227|PF00004)
P40306	Q13616	DDI	(PF00227|PF00888)
P40306	P43686	DDI	(PF00227|PF00004)
P40306	P50613	DDI	(PF00227|PF00069)
P40306	Q13415	DDI	(PF00227|PF00004)
O14965	P40306	DDI	(PF00069|PF00227)
O75832	P40306	DDI	(PF00023|PF00227)
O43242	P40306	DDI	(PF01399|PF00227)
P40306	Q93034	DDI	(PF00227|PF00888)
O00231	P40306	DDI	(PF01399|PF00227)
O00232	P40306	DDI	(PF01399|PF00227)
P40306	P62195	DDI	(PF00227|PF00004)
O14818	P40306	DDI	(PF10584|PF12465),(PF00227|PF00227),(PF10584|PF00227),(PF00227|PF12465)
P40306	P53350	DDI	(PF00227|PF00069)
P20618	P40306	DDI	(PF00227|PF00227),(PF00227|PF12465)
P06493	P40306	DDI	(PF00069|PF00227)
P40306	P60900	DDI	(PF12465|PF10584),(PF12465|PF00227),(PF00227|PF00227),(PF00227|PF10584)
P40306	Q99460	DDI	(PF00227|PF01851)
P40306	P49721	DDI	(PF12465|PF00227),(PF00227|PF00227)
P17980	P40306	DDI	(PF00004|PF00227)
P40306	Q96GD4	DDI	(PF00227|PF00069)
P25787	P40306	DDI	(PF10584|PF12465),(PF00227|PF00227),(PF10584|PF00227),(PF00227|PF12465)
P40306	Q9Y244	DDI	(PF00227|PF05348)
P40306	P49841	DDI	(PF00227|PF00069)
P40306	Q9UJX6	DDI	(PF00227|PF00888)
Q02127	Q14318	DDI	(PF01180|PF00254)
P40616	Q96CN9	DDI	(PF00025|PF01465)
Q9UKS7	Q9UKT9	DDI	(PF13465|PF13465),(PF13465|PF13894)
Q9H5V7	Q9UKS7	DDI	(PF13465|PF13465)
Q13422	Q9UKS7	DDI	(PF13465|PF13465)
Q9H2S9	Q9UKS7	DDI	(PF00096|PF13465),(PF13465|PF13465)
P61160	Q9BPX5	DDI	(PF00022|PF04699)
P61160	Q8IZP0	DDI	(PF00022|PF00018)
O00401	P61160	DDI	(PF02205|PF00022)
O15511	P61160	DDI	(PF04699|PF00022)
P60709	P61160	DDI	(PF00022|PF00022)
P61158	P61160	DDI	(PF00022|PF00022)
P61160	Q9P1U1	DDI	(PF00022|PF00022)
P59998	P61160	DDI	(PF05856|PF00022)
P61160	Q9NZQ3	DDI	(PF00022|PF00018)
O00159	P61160	DDI	(PF06017|PF00022),(PF00063|PF00022)
P30480	P61160	DDI	(PF00129|PF00022)
P61160	Q8TF74	DDI	(PF00022|PF02205)
P14317	P61160	DDI	(PF00018|PF00022)
P61160	Q13576	DDI	(PF00022|PF00307)
P61160	P68032	DDI	(PF00022|PF00022)
O15144	P61160	DDI	(PF04045|PF00022)
O15145	P61160	DDI	(PF04062|PF00022)
P61160	P63261	DDI	(PF00022|PF00022)
O15068	Q53QZ3	DDI	(PF00621|PF00169),(PF00435|PF00169),(PF00621|PF00620)
O15068	Q92888	DDI	(PF00435|PF00621),(PF00621|PF00621)
B2RTY4	O15068	DDI	(PF00063|PF00435),(PF00612|PF00621),(PF00620|PF00621)
O15068	Q96QB1	DDI	(PF00621|PF00620)
O15068	Q9P2F6	DDI	(PF00621|PF00620)
O15068	Q13459	DDI	(PF00621|PF00612),(PF00435|PF00063),(PF00621|PF00620)
O15068	P32019	DDI	(PF00621|PF00620)
O15068	P60763	DDI	(PF00621|PF00071)
O15068	Q8N392	DDI	(PF00621|PF00620)
O15068	Q9Y3M8	DDI	(PF00621|PF00620)
O15068	Q9H4E5	DDI	(PF00621|PF00071)
O15068	Q8WUY9	DDI	(PF07653|PF00610),(PF00621|PF00610),(PF00621|PF00620)
O15068	Q15311	DDI	(PF00621|PF00620)
O15068	P84095	DDI	(PF00621|PF00071)
O15068	P62745	DDI	(PF00621|PF00071)
O15068	Q9P2N2	DDI	(PF00621|PF00620)
O15068	P63000	DDI	(PF00621|PF00071)
O15068	Q03113	DDI	(PF00621|PF00503)
O15068	Q6P4F7	DDI	(PF00621|PF00620)
O15068	Q14CB8	DDI	(PF00621|PF00620)
O15068	Q01968	DDI	(PF00621|PF00620)
O15068	Q8WZ64	DDI	(PF00621|PF00169),(PF00435|PF00169),(PF00621|PF00620)
O15068	P42331	DDI	(PF00621|PF00169),(PF00435|PF00169),(PF00621|PF00620)
O15068	P15153	DDI	(PF00621|PF00071)
O15068	Q9P107	DDI	(PF00621|PF00620)
O15068	Q8N264	DDI	(PF00621|PF00169),(PF00435|PF00169),(PF00621|PF00620)
O15068	O43182	DDI	(PF00621|PF00620)
O15068	P17081	DDI	(PF00621|PF00071)
O15068	Q13017	DDI	(PF00621|PF00620),(PF00621|PF00071)
O15068	Q6ZW31	DDI	(PF00621|PF00620)
O15068	Q9HBH0	DDI	(PF00621|PF00071)
O15068	P85298	DDI	(PF00621|PF00620)
O15068	Q9NRY4	DDI	(PF00621|PF00620),(PF00621|PF00071)
O15068	Q9UNA1	DDI	(PF00621|PF14604),(PF00621|PF00620)
O15068	P08134	DDI	(PF00621|PF00071)
O15068	Q8IXI2	DDI	(PF00435|PF13405),(PF00621|PF00071)
O15068	P11274	DDI	(PF00435|PF00169),(PF00435|PF00621),(PF00621|PF00621),(PF00621|PF00620),(PF00621|PF00169),(PF00621|PF00168)
O15068	Q12979	DDI	(PF00435|PF00169),(PF00435|PF00621),(PF00621|PF00621),(PF00621|PF00620),(PF00621|PF00169),(PF00621|PF00168)
O15068	Q6ZRI8	DDI	(PF00621|PF00620)
O15068	Q9NYF5	DDI	(PF00621|PF00620)
O15068	Q8IXI1	DDI	(PF00621|PF00071)
O15068	Q17R89	DDI	(PF00621|PF00620)
O15068	P61586	DDI	(PF00621|PF00071)
O15068	Q14344	DDI	(PF00621|PF00503)
O15068	Q92502	DDI	(PF00621|PF00620)
O15068	Q8IWW6	DDI	(PF00621|PF00169),(PF00435|PF00169),(PF00621|PF14604),(PF00435|PF00397),(PF00621|PF00620)
P48443	Q03181	DDI	(PF00104|PF00104),(PF00104|PF00105),(PF00105|PF00105),(PF00105|PF00104)
P19793	Q03181	DDI	(PF00104|PF00104),(PF00104|PF00105),(PF00105|PF00105),(PF00105|PF00104)
P28702	Q03181	DDI	(PF00104|PF00104),(PF00104|PF00105),(PF00105|PF00105),(PF00105|PF00104)
P41182	Q03181	DDI	(PF00651|PF00104)
P10644	Q5JQC9	DDI	(PF02197|PF10522)
P10644	Q9BQ31	DDI	(PF00027|PF00520)
P10644	P24588	DDI	(PF00027|PF03832),(PF02197|PF03832)
P10644	Q14643	DDI	(PF00027|PF00520)
P10644	Q9HCE7	DDI	(PF02197|PF00397),(PF00027|PF00397)
P10644	Q14571	DDI	(PF00027|PF00520)
P10644	Q14573	DDI	(PF00027|PF00520)
P00533	P10644	DDI	(PF07714|PF02197)
P10644	P61081	DDI	(PF02197|PF00179)
O75400	P10644	DDI	(PF00397|PF00027),(PF00397|PF02197)
P10644	Q13402	DDI	(PF02197|PF00612)
P10644	P46940	DDI	(PF02197|PF00612)
P10644	P63279	DDI	(PF02197|PF00179)
P10644	P31321	DDI	(PF02197|PF02197),(PF00027|PF00027),(PF00027|PF02197),(PF02197|PF00027)
P10644	Q14721	DDI	(PF00027|PF00520)
P10644	P20594	DDI	(PF02197|PF07714)
P10644	Q96PR1	DDI	(PF00027|PF00520)
P10644	Q09428	DDI	(PF00027|PF00005)
P45984	Q9H6R0	DDI	(PF00069|PF00270),(PF00069|PF00271)
O15066	Q02241	DDI	(PF00225|PF00225)
O15066	Q02224	DDI	(PF00225|PF00225)
O15066	Q99661	DDI	(PF00225|PF00225)
O15066	Q9NS87	DDI	(PF00225|PF00225)
O15066	P52732	DDI	(PF00225|PF00225)
O15066	Q9BW19	DDI	(PF00225|PF00225)
O15066	Q14807	DDI	(PF00225|PF00225)
O15066	Q14203	DDI	(PF00225|PF01302)
O15066	Q9HAQ2	DDI	(PF00225|PF00225)
O15066	Q8NI77	DDI	(PF00225|PF00225)
O00139	O15066	DDI	(PF00225|PF00225)
O15066	Q12840	DDI	(PF00225|PF00225)
O15066	Q8N4N8	DDI	(PF00225|PF00225)
O15066	Q9ULI4	DDI	(PF00225|PF00225)
O15066	O95239	DDI	(PF00225|PF00225)
O15066	P62158	DDI	(PF00225|PF13833)
O15066	Q9Y496	DDI	(PF00225|PF00225)
P50570	Q86WN1	DDI	(PF00169|PF14604)
P00734	P07093	DDI	Reference DDI
P00749	P07093	DDI	(PF00089|PF00079)
Q9GZR1	Q9HC62	DDI	(PF02902|PF02902)
Q96PU4	Q9HC62	DDI	(PF00240|PF02902)
Q562R1	Q9HC62	DDI	(PF00022|PF02902)
P60709	Q9HC62	DDI	(PF00022|PF02902)
P63261	Q9HC62	DDI	(PF00022|PF02902)
P61163	Q9HC62	DDI	(PF00022|PF02902)
P62979	Q9HC62	DDI	(PF00240|PF02902)
Q9HC62	Q9P0U3	DDI	(PF02902|PF02902)
P61956	Q9HC62	DDI	Reference DDI
Q92546	Q9HC62	DDI	Reference DDI
Q6EEV6	Q9HC62	DDI	(PF11976|PF02902)
P62987	Q9HC62	DDI	(PF00240|PF02902)
P56524	Q9HC62	DDI	(PF00850|PF02902)
P55854	Q9HC62	DDI	Reference DDI
P63165	Q9HC62	DDI	Reference DDI
Q13547	Q9HC62	DDI	(PF00850|PF02902)
P46060	Q9HC62	DDI	(PF07834|PF02902)
Q8WUI4	Q9HC62	DDI	(PF00850|PF02902)
Q92769	Q9HC62	DDI	(PF00850|PF02902)
Q15084	Q9HC62	DDI	(PF00085|PF02902)
P0CG48	Q9HC62	DDI	(PF00240|PF02902)
P0CG47	Q9HC62	DDI	(PF00240|PF02902)
Q6S8J3	Q9HC62	DDI	(PF00022|PF02902)
P68032	Q9HC62	DDI	(PF00022|PF02902)
P14210	Q9NZM3	DDI	(PF00089|PF00018)
P0CG48	Q9NZM3	DDI	(PF00240|PF14604),(PF00240|PF00018)
Q15311	Q9NZM3	DDI	(PF00620|PF00168),(PF00620|PF00018),(PF00620|PF00621)
Q96T51	Q9NZM3	DDI	(PF01363|PF00621)
P07099	P20648	DDI	(PF00561|PF00702)
P41180	Q5T6X5	DDI	(PF01094|PF07562),(PF01094|PF00003),(PF07562|PF01094),(PF01094|PF01094),(PF00003|PF01094)
Q14416	Q5T6X5	DDI	(PF01094|PF07562),(PF01094|PF00003),(PF07562|PF01094),(PF01094|PF01094),(PF00003|PF01094)
Q14831	Q5T6X5	DDI	(PF01094|PF07562),(PF01094|PF00003),(PF07562|PF01094),(PF01094|PF01094),(PF00003|PF01094)
Q14833	Q5T6X5	DDI	(PF01094|PF07562),(PF01094|PF00003),(PF07562|PF01094),(PF01094|PF01094),(PF00003|PF01094)
Q14832	Q5T6X5	DDI	(PF01094|PF07562),(PF01094|PF00003),(PF07562|PF01094),(PF01094|PF01094),(PF00003|PF01094)
Q13255	Q5T6X5	DDI	(PF01094|PF07562),(PF01094|PF00003),(PF07562|PF01094),(PF01094|PF01094),(PF00003|PF01094)
P41594	Q5T6X5	DDI	(PF01094|PF07562),(PF01094|PF00003),(PF07562|PF01094),(PF01094|PF01094),(PF00003|PF01094)
O00222	Q5T6X5	DDI	(PF01094|PF07562),(PF01094|PF00003),(PF07562|PF01094),(PF01094|PF01094),(PF00003|PF01094)
Q01968	Q96M96	DDI	(PF00620|PF00169),(PF00620|PF00621)
Q00722	Q01968	DDI	(PF00168|PF00620)
Q01968	Q15147	DDI	(PF00620|PF00168)
Q01968	Q7Z6J4	DDI	(PF00620|PF00169),(PF00620|PF00621)
Q01968	Q14155	DDI	(PF00620|PF00169),(PF00620|PF00621)
Q01968	Q7Z628	DDI	(PF00620|PF00169),(PF00620|PF00621)
Q01968	Q01970	DDI	(PF00620|PF00168)
Q01968	Q9H0U4	DDI	(PF00620|PF00071)
Q01968	Q15811	DDI	(PF00620|PF00168),(PF00620|PF00621)
Q01968	Q9H4E5	DDI	(PF00620|PF00071)
O94827	Q01968	DDI	(PF00621|PF00620)
P60953	Q01968	DDI	(PF00071|PF00620)
Q01968	Q9NQ66	DDI	(PF00620|PF00168)
P84095	Q01968	DDI	(PF00071|PF00620)
P62745	Q01968	DDI	(PF00071|PF00620)
Q01968	Q13636	DDI	(PF00620|PF00071)
P51178	Q01968	DDI	(PF00168|PF00620)
P63000	Q01968	DDI	(PF00071|PF00620)
Q01968	Q7L0Q8	DDI	(PF00620|PF00071)
Q01968	Q8N3E9	DDI	(PF00620|PF00168)
Q01968	Q6ICB4	DDI	(PF00620|PF00169)
Q01968	Q6ZSZ5	DDI	(PF00620|PF00169),(PF00620|PF00621)
Q01968	Q96PE2	DDI	(PF00620|PF00621)
Q01968	Q8N4B1	DDI	(PF00620|PF00169)
P15153	Q01968	DDI	(PF00071|PF00620)
Q01968	Q8IVF5	DDI	(PF00620|PF00169),(PF00620|PF00621)
Q01968	Q5VV41	DDI	(PF00620|PF00169),(PF00620|PF00621)
Q01968	Q9P212	DDI	(PF03372|PF00617),(PF00620|PF00788),(PF00620|PF00617),(PF00620|PF00168)
P20340	Q01968	DDI	(PF00071|PF00620)
O15085	Q01968	DDI	(PF00621|PF00620)
P61006	Q01968	DDI	(PF00071|PF00620)
P17081	Q01968	DDI	(PF00071|PF00620)
Q01968	Q9BYZ6	DDI	(PF00620|PF00071)
Q01968	Q9HBH0	DDI	(PF00620|PF00071)
P20336	Q01968	DDI	(PF00071|PF00620)
P20339	Q01968	DDI	(PF00071|PF00620)
Q01968	Q07889	DDI	(PF03372|PF00617),(PF00620|PF00621),(PF00620|PF00617),(PF00620|PF00169),(PF00620|PF00618)
Q01968	Q13009	DDI	(PF00620|PF00169),(PF00620|PF00621)
P62820	Q01968	DDI	(PF00071|PF00620)
P08134	Q01968	DDI	(PF00071|PF00620)
Q01968	Q8IXI2	DDI	(PF00620|PF00071)
P60763	Q01968	DDI	(PF00071|PF00620)
Q01968	Q15052	DDI	(PF00620|PF00169),(PF00620|PF00621)
Q01968	Q12979	DDI	(PF00620|PF00168),(PF00620|PF00621),(PF00620|PF00620),(PF00620|PF00169),(PF03372|PF00620)
Q01968	Q86YW0	DDI	(PF00620|PF00168)
Q01968	Q15717	DDI	(PF03372|PF00076)
Q01968	Q9NTJ5	DDI	(PF03372|PF02383)
Q01968	Q07890	DDI	(PF03372|PF00617),(PF00620|PF00621),(PF00620|PF00617),(PF00620|PF00169),(PF00620|PF00618)
Q01968	Q8IXI1	DDI	(PF00620|PF00071)
P98174	Q01968	DDI	(PF00169|PF00620),(PF00621|PF00620)
O00443	Q01968	DDI	(PF00168|PF00620),(PF00787|PF00620)
O43307	Q01968	DDI	(PF00169|PF00620),(PF00621|PF00620)
P61106	Q01968	DDI	(PF00071|PF00620)
Q01968	Q12802	DDI	(PF00620|PF00169),(PF00620|PF00621)
Q01968	Q9NZN5	DDI	(PF00620|PF00621)
Q01968	Q9NR80	DDI	(PF00620|PF00169),(PF00620|PF00621)
Q01968	Q9NR81	DDI	(PF00620|PF00621)
P61586	Q01968	DDI	(PF00071|PF00620)
O75747	Q01968	DDI	(PF00787|PF00620)
P51153	Q01968	DDI	(PF00071|PF00620)
Q01968	Q9H7P9	DDI	(PF00620|PF00621)
Q01968	Q9H8V3	DDI	(PF00620|PF00621)
O14827	Q01968	DDI	(PF00617|PF00620),(PF00618|PF00620),(PF00617|PF03372),(PF00169|PF00620),(PF00621|PF00620)
Q01968	Q92974	DDI	(PF00620|PF00169),(PF00620|PF00621)
Q01968	Q5JSP0	DDI	(PF00620|PF00169),(PF00620|PF00621)
Q01968	Q96L33	DDI	(PF00620|PF00071)
P55072	Q14CS0	DDI	(PF02933|PF00789),(PF02359|PF00789)
P35579	Q96QT4	DDI	(PF00612|PF00520)
Q96QT4	Q9BX84	DDI	(PF02816|PF02816)
P35580	Q96QT4	DDI	(PF00612|PF00520)
O43502	Q06609	DDI	(PF08423|PF14520),(PF08423|PF08423)
P51587	Q06609	DDI	Reference DDI
O75771	Q06609	DDI	(PF08423|PF14520),(PF08423|PF08423)
O43543	Q06609	DDI	(PF08423|PF14520),(PF08423|PF08423)
O43542	Q06609	DDI	(PF08423|PF14520),(PF08423|PF08423)
O15315	Q06609	DDI	(PF08423|PF14520),(PF08423|PF08423)
P16520	P50151	DDI	(PF00400|PF00631)
P16520	P78508	DDI	(PF00400|PF01007)
P16520	P61952	DDI	(PF00400|PF00631)
P16520	Q9UK08	DDI	(PF00400|PF00631)
P16520	P49758	DDI	(PF00400|PF00610),(PF00400|PF00615),(PF00400|PF00631)
P16520	Q13371	DDI	(PF00400|PF02114)
O14610	P16520	DDI	(PF00631|PF00400)
P16520	P63211	DDI	(PF00400|PF00631)
P16520	P63092	DDI	(PF00400|PF00503)
P16520	P63218	DDI	(PF00400|PF00631)
O60262	P16520	DDI	(PF00631|PF00400)
P16520	Q9UBI6	DDI	(PF00400|PF00631)
P16520	Q99712	DDI	(PF00400|PF01007)
P16520	P59768	DDI	(PF00400|PF00631)
P0CG48	P16520	DDI	(PF00240|PF00400)
P16520	Q9P2W3	DDI	(PF00400|PF00631)
O43148	P24928	DDI	(PF03291|PF05001)
O00267	O43148	DDI	(PF03439|PF03291)
Q5T215	Q9Y296	DDI	(PF04051|PF04099)
Q9UL33	Q9Y296	DDI	(PF04628|PF04099)
O43617	Q9Y296	DDI	(PF04051|PF04099)
P0DI82	Q9Y296	DDI	(PF04628|PF04099)
O75865	Q9Y296	DDI	(PF04051|PF04099)
P0DI81	Q9Y296	DDI	(PF04628|PF04099)
P35998	Q9Y297	DDI	(PF00004|PF00400)
P61978	Q9Y297	DDI	(PF00013|PF00400)
P51668	Q9Y297	DDI	(PF00179|PF00400)
P30291	Q9Y297	DDI	(PF00069|PF00400)
P07910	Q9Y297	DDI	(PF00076|PF00400)
P48729	Q9Y297	DDI	(PF00069|PF00400)
P62987	Q9Y297	DDI	(PF00240|PF00400)
P62333	Q9Y297	DDI	(PF00004|PF00400)
Q9UNM6	Q9Y297	DDI	(PF01399|PF00400)
O00487	Q9Y297	DDI	(PF01398|PF00400)
P62979	Q9Y297	DDI	(PF00240|PF00400)
Q9UHD9	Q9Y297	DDI	(PF00240|PF00400)
P63208	Q9Y297	DDI	Reference DDI
P51617	Q9Y297	DDI	(PF00069|PF00400)
P08621	Q9Y297	DDI	(PF00076|PF00400)
P0CG48	Q9Y297	DDI	(PF00240|PF00400)
P0CG47	Q9Y297	DDI	(PF00240|PF00400)
P62195	Q9Y297	DDI	(PF00004|PF00400)
Q13616	Q9Y297	DDI	(PF00888|PF00400),(PF00888|PF12937)
P43686	Q9Y297	DDI	(PF00004|PF00400)
P62837	Q9Y297	DDI	(PF00179|PF00400)
P17612	Q9Y297	DDI	(PF00069|PF00400)
P06493	Q9Y297	DDI	(PF00069|PF00400)
Q9NZI8	Q9Y297	DDI	(PF00076|PF00400),(PF00013|PF00400)
Q00839	Q9Y297	DDI	(PF00622|PF00400)
Q15717	Q9Y297	DDI	(PF00076|PF00400)
O00232	Q9Y297	DDI	(PF01399|PF00400)
O95999	Q9Y297	DDI	(PF00619|PF00400)
P41279	Q9Y297	DDI	(PF00069|PF00400)
Q15843	Q9Y297	DDI	(PF00240|PF00400)
Q13112	Q9Y294	DDI	(PF00400|PF04729)
Q09028	Q9Y294	DDI	(PF00400|PF04729)
Q16695	Q9Y294	DDI	(PF00125|PF04729)
P54198	Q9Y294	DDI	(PF00400|PF04729),(PF09453|PF04729)
P84243	Q9Y294	DDI	(PF00125|PF04729)
Q9NVP2	Q9Y294	DDI	(PF04729|PF04729)
P21675	Q9Y294	DDI	Reference DDI
P68431	Q9Y294	DDI	(PF00125|PF04729)
Q16576	Q9Y294	DDI	(PF00400|PF04729)
P52597	Q9Y295	DDI	(PF00076|PF02824)
P07900	Q9Y295	DDI	(PF02518|PF01926)
P11940	Q9Y295	DDI	(PF00076|PF02824)
P63279	Q9Y295	DDI	(PF00179|PF01926)
P23396	Q9Y295	DDI	(PF07650|PF01926)
P19338	Q9Y295	DDI	(PF00076|PF02824)
P26639	Q9Y295	DDI	(PF00587|PF02824),(PF02824|PF02824),(PF07973|PF02824),(PF02824|PF01926),(PF03129|PF02824)
P17844	Q9Y295	DDI	(PF00270|PF02824),(PF00271|PF02824)
Q15717	Q9Y295	DDI	(PF00076|PF02824)
P62241	Q9Y295	DDI	(PF01201|PF01926)
Q96CW1	Q9Y295	DDI	(PF00928|PF01926)
Q9Y295	Q9Y6Q5	DDI	(PF01926|PF00928)
P29083	P29084	DDI	(PF02002|PF02186)
Q05209	Q9H0W7	DDI	(PF00102|PF05485)
O15061	Q9Y4J8	DDI	(PF00038|PF00569)
O15061	P17661	DDI	(PF00038|PF04732),(PF00038|PF00038)
Q6IA17	Q99836	DDI	(PF01582|PF01582),(PF01582|PF00531)
Q6IA17	Q9NR96	DDI	(PF01582|PF01582),(PF01582|PF00560)
P08571	Q6IA17	DDI	(PF00560|PF01582)
O60603	Q6IA17	DDI	(PF01582|PF01582)
O60602	Q6IA17	DDI	(PF01582|PF01582),(PF00560|PF01582)
P14778	Q6IA17	DDI	(PF01582|PF01582)
Q6IA17	Q9Y2C9	DDI	(PF01582|PF01582),(PF01582|PF01463)
O00206	Q6IA17	DDI	(PF01582|PF01582)
O94921	P30281	DDI	(PF00069|PF00134),(PF00069|PF02984)
P08754	P49795	DDI	(PF00503|PF00615)
A8MTJ3	P49795	DDI	(PF00503|PF00615)
P28482	P49795	DDI	(PF00069|PF00615)
P36897	P49795	DDI	(PF00069|PF00615)
P19086	P49795	DDI	(PF00503|PF00615)
P30679	P49795	DDI	(PF00503|PF00615)
P49795	Q16659	DDI	(PF00615|PF00069)
P49795	P63096	DDI	(PF00615|PF00503)
P17252	P49795	DDI	(PF00433|PF00615),(PF00069|PF00615)
P49795	P68400	DDI	(PF00615|PF00069)
P04899	P49795	DDI	(PF00503|PF00615)
P09471	P49795	DDI	(PF00503|PF00615)
P49795	P50148	DDI	(PF00615|PF00503)
P29992	P49795	DDI	(PF00503|PF00615)
P15289	Q5FYB0	DDI	(PF14707|PF00884),(PF00884|PF00884)
P08754	P49796	DDI	(PF00503|PF00615)
P49407	P49796	DDI	(PF02752|PF00168)
P04899	P49796	DDI	(PF00503|PF00615)
P29992	P49796	DDI	(PF00503|PF00615)
P49796	Q12879	DDI	(PF00595|PF10565)
P05161	P49790	DDI	(PF00240|PF00641)
P33240	P49790	DDI	(PF00076|PF00641)
P49790	P52298	DDI	(PF00641|PF00076)
P49790	Q86V81	DDI	(PF00641|PF00076)
P49790	Q01130	DDI	(PF00641|PF00076)
P49790	P49792	DDI	(PF00641|PF00641),(PF00641|PF00160),(PF00641|PF00638),(PF00641|PF00515)
P49790	Q15287	DDI	(PF00641|PF00076)
P0CG48	P49790	DDI	(PF00240|PF00641)
P49790	Q9Y5S9	DDI	(PF00641|PF00076)
P49790	Q16629	DDI	(PF00641|PF00076)
P49790	Q08170	DDI	(PF00641|PF00076)
P49790	Q05519	DDI	(PF00641|PF00076)
P49790	P62826	DDI	(PF00641|PF00071)
P49790	Q13247	DDI	(PF00641|PF00076)
P49790	Q8TCS8	DDI	(PF00641|PF00013)
P49790	Q13243	DDI	(PF00641|PF00076)
P49790	Q13242	DDI	(PF00641|PF00076)
P49790	Q9UKX7	DDI	(PF00641|PF00638)
P49790	Q07955	DDI	(PF00641|PF00076)
P26368	P49790	DDI	(PF00076|PF00641)
P23588	P49790	DDI	(PF00076|PF00641)
P49790	P84103	DDI	(PF00641|PF00076)
P05161	P49792	DDI	(PF00240|PF00641),(PF00240|PF00160)
P49792	P52597	DDI	(PF00160|PF00076),(PF00638|PF00076),(PF00641|PF00076)
P49792	P52294	DDI	(PF00638|PF00514)
P49792	P52292	DDI	(PF00638|PF00514)
P49792	P84103	DDI	(PF00160|PF00076),(PF00638|PF00076),(PF00641|PF00076)
P49792	Q86V81	DDI	(PF00160|PF00076),(PF00638|PF00076),(PF00641|PF00076)
P49792	Q01130	DDI	(PF00160|PF00076),(PF00638|PF00076),(PF00641|PF00076)
P49792	Q13247	DDI	(PF00160|PF00076),(PF00638|PF00076),(PF00641|PF00076)
P49792	Q9Y266	DDI	(PF00515|PF04969)
P49792	Q13243	DDI	(PF00160|PF00076),(PF00638|PF00076),(PF00641|PF00076)
P49792	Q9UBU9	DDI	(PF00638|PF02136)
P25054	P49792	DDI	(PF00514|PF00638)
P49792	P52272	DDI	(PF00160|PF00076),(PF00638|PF00076),(PF00641|PF00076)
P49792	P52298	DDI	(PF00160|PF00076),(PF00638|PF00076),(PF00641|PF00076)
P49792	Q02880	DDI	(PF00160|PF02518),(PF00515|PF02518)
P0CG48	P49792	DDI	(PF00240|PF00641),(PF00240|PF00160)
P49792	Q9Y5S9	DDI	(PF00160|PF00076),(PF00638|PF00076),(PF00641|PF00076)
P49450	P49792	DDI	(PF00125|PF00160)
P49792	Q05519	DDI	(PF00160|PF00076),(PF00638|PF00076),(PF00641|PF00076)
P49792	Q16629	DDI	(PF00160|PF00076),(PF00638|PF00076),(PF00641|PF00076)
P49792	P61978	DDI	(PF00641|PF00013),(PF00515|PF00013)
P49792	Q08170	DDI	(PF00160|PF00076),(PF00638|PF00076),(PF00641|PF00076)
P49792	Q15287	DDI	(PF00160|PF00076),(PF00638|PF00076),(PF00641|PF00076)
P11388	P49792	DDI	(PF02518|PF00160),(PF02518|PF00515)
P49792	Q00987	DDI	(PF00641|PF00641),(PF00638|PF00641),(PF00515|PF00641),(PF00160|PF00641),(PF00641|PF02201)
P49792	Q92769	DDI	(PF00160|PF00850),(PF00515|PF00850)
P49792	P56524	DDI	(PF00160|PF00850),(PF00515|PF00850)
P49792	P62826	DDI	Reference DDI
P49792	P55854	DDI	(PF12185|PF11976)
P49792	Q13242	DDI	(PF00160|PF00076),(PF00638|PF00076),(PF00641|PF00076)
P49792	P63165	DDI	Reference DDI
P49792	Q9UKX7	DDI	(PF00160|PF00638),(PF00638|PF00638),(PF00641|PF00638),(PF00515|PF00638)
P49792	Q07955	DDI	(PF00160|PF00076),(PF00638|PF00076),(PF00641|PF00076)
P49792	Q53GG5	DDI	(PF00641|PF00412)
O14980	P49792	DDI	(PF08767|PF00638)
P49792	Q01081	DDI	(PF00515|PF00642)
P49792	P63279	DDI	Reference DDI
O60260	P49792	DDI	(PF00240|PF00641),(PF00240|PF00160)
P49792	P61956	DDI	Reference DDI
P49792	Q9P258	DDI	(PF00638|PF00415)
P04637	P49792	DDI	(PF00870|PF00641)
P49792	Q14974	DDI	(PF00638|PF00514)
P26368	P49792	DDI	(PF00076|PF00638),(PF00076|PF00160),(PF00076|PF00641)
P49792	P62158	DDI	(PF00160|PF00036),(PF00160|PF13499)
P35222	P49792	DDI	(PF00514|PF00638)
O15205	P49792	DDI	(PF00240|PF00641),(PF00240|PF00160)
B0I1T2	P11233	DDI	(PF00063|PF00071)
B0I1T2	P60709	DDI	(PF06017|PF00022),(PF00063|PF00022)
P04899	P49798	DDI	(PF00503|PF00615)
A8MTJ3	P49798	DDI	(PF00503|PF00615)
P19086	P49798	DDI	(PF00503|PF00615)
P09471	P49798	DDI	(PF00503|PF00615)
P08754	P49798	DDI	(PF00503|PF00615)
P49798	P50148	DDI	(PF00615|PF00503)
P49798	P63096	DDI	(PF00615|PF00503)
P51114	P51116	DDI	(PF00013|PF00013)
P51116	Q15233	DDI	(PF00013|PF00076)
P51116	Q06787	DDI	(PF00013|PF00013)
P38159	P51116	DDI	(PF00076|PF00013)
P51116	Q93062	DDI	(PF00013|PF00076)
P07910	P51116	DDI	(PF00076|PF00013)
P51116	Q86SE5	DDI	(PF00013|PF00076)
P51116	Q9H7E2	DDI	(PF00013|PF00567)
P51116	Q01844	DDI	(PF00013|PF00641)
P51114	Q15717	DDI	(PF00013|PF00076)
P51114	Q06787	DDI	(PF00013|PF00013)
P51114	Q9H7E2	DDI	(PF00013|PF00567)
P14923	P55286	DDI	(PF00514|PF01049)
P35222	P55286	DDI	(PF00514|PF01049)
O60716	P55286	DDI	(PF00514|PF01049)
Q9H7L9	Q9HCU9	DDI	(PF08598|PF08598)
O60814	Q86WJ1	DDI	(PF00125|PF00176),(PF00125|PF00271)
O60814	O75150	DDI	(PF00125|PF00097)
O60814	P54198	DDI	(PF00125|PF00400)
O60814	Q5VTR2	DDI	(PF00125|PF00097)
P18825	Q9Y2T6	DDI	(PF00001|PF00001)
O43603	Q9Y2T6	DDI	(PF00001|PF00001)
P48039	Q9Y2T6	DDI	(PF00001|PF00001)
P19876	Q9Y2T6	DDI	(PF00048|PF00001)
Q99527	Q9Y2T6	DDI	(PF00001|PF00001)
P63096	Q9Y2T6	DDI	(PF00503|PF00001)
Q969V1	Q9Y2T6	DDI	(PF00001|PF00001)
Q16581	Q9Y2T6	DDI	(PF00001|PF00001)
P08172	Q9Y2T6	DDI	(PF00001|PF00001)
P08173	Q9Y2T6	DDI	(PF00001|PF00001)
P02778	Q9Y2T6	DDI	(PF00048|PF00001)
P51679	Q9Y2T6	DDI	(PF00001|PF00001)
P32246	Q9Y2T6	DDI	(PF00001|PF00001)
P51677	Q9Y2T6	DDI	(PF00001|PF00001)
P02776	Q9Y2T6	DDI	(PF00048|PF00001)
Q14344	Q9Y2T6	DDI	(PF00503|PF00001)
P02775	Q9Y2T6	DDI	(PF00048|PF00001)
P35346	Q9Y2T6	DDI	(PF00001|PF00001)
Q9HB89	Q9Y2T6	DDI	(PF00001|PF00001)
Q9Y2T6	Q9Y5Y4	DDI	(PF00001|PF00001)
Q9H244	Q9Y2T6	DDI	(PF00001|PF00001)
Q15391	Q9Y2T6	DDI	(PF00001|PF00001)
P25106	Q9Y2T6	DDI	(PF00001|PF00001)
Q9BPV8	Q9Y2T6	DDI	(PF00001|PF00001)
Q03113	Q9Y2T6	DDI	(PF00503|PF00001)
P32745	Q9Y2T6	DDI	(PF00001|PF00001)
P62873	Q9Y2T6	DDI	(PF00400|PF00001)
A8MTJ3	Q9Y2T6	DDI	(PF00503|PF00001)
P41146	Q9Y2T6	DDI	(PF00001|PF00001)
P19086	Q9Y2T6	DDI	(PF00503|PF00001)
P47898	Q9Y2T6	DDI	(PF00001|PF00001)
P28566	Q9Y2T6	DDI	(PF00001|PF00001)
Q9H3N8	Q9Y2T6	DDI	(PF00001|PF00001)
P13501	Q9Y2T6	DDI	(PF00048|PF00001)
Q9NRJ3	Q9Y2T6	DDI	(PF00048|PF00001)
P08913	Q9Y2T6	DDI	(PF00001|PF00001)
P21462	Q9Y2T6	DDI	(PF00001|PF00001)
P29274	Q9Y2T6	DDI	(PF00001|PF00001)
P49019	Q9Y2T6	DDI	(PF00001|PF00001)
P25929	Q9Y2T6	DDI	(PF00001|PF00001)
P18089	Q9Y2T6	DDI	(PF00001|PF00001)
P31391	Q9Y2T6	DDI	(PF00001|PF00001)
Q9GZQ4	Q9Y2T6	DDI	(PF00001|PF00001)
O95136	Q9Y2T6	DDI	(PF00001|PF00001)
P48061	Q9Y2T6	DDI	(PF00048|PF00001)
P51681	Q9Y2T6	DDI	(PF00001|PF00001)
P51686	Q9Y2T6	DDI	(PF00001|PF00001)
P51684	Q9Y2T6	DDI	(PF00001|PF00001)
P51685	Q9Y2T6	DDI	(PF00001|PF00001)
O60755	Q9Y2T6	DDI	(PF00001|PF00001)
Q15761	Q9Y2T6	DDI	(PF00001|PF00001)
P30556	Q9Y2T6	DDI	(PF00001|PF00001)
Q8TDS4	Q9Y2T6	DDI	(PF00001|PF00001)
Q8TDS5	Q9Y2T6	DDI	(PF00001|PF00001)
P08908	Q9Y2T6	DDI	(PF00001|PF00001)
P50052	Q9Y2T6	DDI	(PF00001|PF00001)
Q07325	Q9Y2T6	DDI	(PF00048|PF00001)
P28222	Q9Y2T6	DDI	(PF00001|PF00001)
P51582	Q9Y2T6	DDI	(PF00001|PF00001)
Q9BXC0	Q9Y2T6	DDI	(PF00001|PF00001)
Q92633	Q9Y2T6	DDI	(PF00001|PF00001)
Q9BXA5	Q9Y2T6	DDI	(PF00001|PF00001)
P46092	Q9Y2T6	DDI	(PF00001|PF00001)
O15444	Q9Y2T6	DDI	(PF00048|PF00001)
P42830	Q9Y2T6	DDI	(PF00048|PF00001)
Q9HBW0	Q9Y2T6	DDI	(PF00001|PF00001)
P14416	Q9Y2T6	DDI	(PF00001|PF00001)
P30542	Q9Y2T6	DDI	(PF00001|PF00001)
P04899	Q9Y2T6	DDI	(PF00503|PF00001)
P61073	Q9Y2T6	DDI	(PF00001|PF00001),(PF12109|PF00001)
P33765	Q9Y2T6	DDI	(PF00001|PF00001)
Q9NSD7	Q9Y2T6	DDI	(PF00001|PF00001)
P41597	Q9Y2T6	DDI	(PF00001|PF00001)
O14625	Q9Y2T6	DDI	(PF00048|PF00001)
Q96P68	Q9Y2T6	DDI	(PF00001|PF00001)
Q99705	Q9Y2T6	DDI	(PF00001|PF00001)
P25025	Q9Y2T6	DDI	(PF00001|PF00001)
P25024	Q9Y2T6	DDI	(PF00001|PF00001)
P35372	Q9Y2T6	DDI	(PF00001|PF00001)
Q8TDU9	Q9Y2T6	DDI	(PF00001|PF00001)
P35462	Q9Y2T6	DDI	(PF00001|PF00001)
P49146	Q9Y2T6	DDI	(PF00001|PF00001)
P10145	Q9Y2T6	DDI	(PF00048|PF00001)
P46663	Q9Y2T6	DDI	(PF00001|PF00001)
Q13304	Q9Y2T6	DDI	(PF00001|PF00001)
P30874	Q9Y2T6	DDI	(PF00001|PF00001)
Q99500	Q9Y2T6	DDI	(PF00001|PF00001)
O15467	Q9Y2T6	DDI	(PF00048|PF00001)
P19875	Q9Y2T6	DDI	(PF00048|PF00001)
[truncated: 262,855+ more rows]
