# Supplementary material for: Linear Motif-Mediated Interactions Have Contributed to the Evolution of Modularity in Complex Protein Interaction Networks
Source: PLoS Comput Biol. 2014 Oct 9;10(10):e1003881. doi: 10.1371/journal.pcbi.1003881 (PMC4191887; doi:10.1371/journal.pcbi.1003881)
Supplement: Table S2 — Number of DDIs and DLIs as within- or between-module interactions. (XLSX) [file pcbi.1003881.s014.xlsx]

## Sheet: Sheet1
Table S2. Number of DDIs and DLIs as within- or between-module interactions
Biological modules	overlapping → within-module					overlapping → between-module
	Within-module		Betweeen-module		p, Fisher's exact test	Within-module		Betweeen-module		p, Fisher's exact test
	DLIs	DDIs	DLIs	DDIs		DLIs	DDIs	DLIs	DDIs
MF(3-10)	37	361	1715	3092	6.77644e-32	7	117	1327	1351	1.50931e-25
MF(10-20)	90	590	1723	2138	1.90687e-60	21	195	1415	1049	1.63155e-45
MF(20-40)	130	648	2592	2153	3.2587e-92	31	159	2306	1703	3.5231e-30
MF(40-80)	255	1232	3348	2288	3.76977e-197	42	425	3265	2075	9.47618e-115
MF(80-160)	196	1997	1704	1693	1.31535e-248	40	1330	1883	1289	0
MF(160-320)	405	1594	2698	2573	6.37365e-133	108	428	3102	2469	2.31114e-58
MF(320-640)	1093	3070	5267	3201	0	119	566	4294	3839	3.19447e-76
BP(3-10)	153	624	6185	6413	3.03396e-61	10	105	4597	4413	7.53498e-22
BP(10-20)	288	1238	7297	8455	1.00097e-102	11	178	6164	5636	5.80113e-43
BP(20-40)	896	2380	7503	8915	4.61631e-87	44	342	5461	7253	1.28639e-40
BP(40-80)	1406	6389	10377	12151	0	45	1684	9089	10448	0
BP(80-160)	2575	8714	9884	11039	0	56	1727	8626	11120	7.9E-323
BP(160-320)	3607	12294	9415	7649	0	173	1751	8954	13138	2.01319e-198
BP(320-640)	5584	12604	8872	9922	1.94424e-233	235	2088	9490	11762	4.36898e-266
Protein Complex	793	3457	6656	4475	0	26	404	4982	5512	6.53317e-78
Subcellular Localizations	13861	27800	10524	10298	0	5436	10494	12029	12607	1.99082e-189
