# Supplementary material for: Linear Motif-Mediated Interactions Have Contributed to the Evolution of Modularity in Complex Protein Interaction Networks
Source: PLoS Comput Biol. 2014 Oct 9;10(10):e1003881. doi: 10.1371/journal.pcbi.1003881 (PMC4191887; doi:10.1371/journal.pcbi.1003881)
Supplement: Table S3 — Fraction of DLIs with different conservation in between- or within-module interactions. (XLSX) [file pcbi.1003881.s015.xlsx]

## Sheet: Sheet1
Table S3. Fraction of DLIs with different conservation in between- or within-module interactions
Biological modules	No ortholg (NDLI = 1902)			RLC < 0.486 (NDLI = 5797)			0.486 < RLC < 0.713 (NDLI = 5797)			0.713 < RLC < 0.900 (NDLI = 5797)			0.900 < RLC (NDLI = 5800)
	Between- module	Within- module	p-value	Between- module	Within- module	p-value	Between- module	Within- module	p-value	Between- module	Within- module	p-value	Between- module	Within- module	p-value
MF(3-10)	0.0304456	0.0151515	0.11158	0.101795	0.0151515	4.39077e-11	0.11294	0.025	5.47872e-10	0.119185	0.0201005	1.9472e-12	0.117854	0.0322581	4.66077e-09
MF(10-20)	0.0511791	0.00682594	7.79684e-08	0.118415	0.0168919	1.71176e-17	0.159182	0.0267559	4.10251e-22	0.194977	0.0490196	1.25372e-21	0.220849	0.0551948	2.76574e-25
MF(20-40)	0.0589613	0.00642674	1.96414e-12	0.186086	0.0349563	1.36953e-32	0.180829	0.0288945	2.80727e-34	0.221828	0.0596107	3.00537e-31	0.251785	0.0573171	2.40999e-41
MF(40-80)	0.0816555	0.0183706	4.39853e-17	0.167343	0.0175859	2.63943e-54	0.222292	0.0307571	6.99122e-68	0.23911	0.0428349	2.56662e-65	0.307368	0.0835198	2.85527e-68
MF(80-160)	0.0838084	0.00483559	4.54053e-39	0.132289	0.0195331	2.47698e-45	0.18052	0.0162524	1.6554e-79	0.210319	0.0255682	4.14226e-85	0.204849	0.022792	1.1195e-85
MF(160-320)	0.065085	0.0250712	1.54069e-10	0.143864	0.0419933	5.862e-33	0.187744	0.0593733	1.90122e-41	0.237846	0.088439	3.87203e-46	0.243776	0.124808	5.8528e-28
MF(320-640)	0.0896967	0.021088	5.94858e-38	0.252684	0.0492728	1.71538e-145	0.259991	0.0740098	3.0631e-112	0.287119	0.112251	4.11935e-89	0.269771	0.0897982	2.7347e-100
BP(3-10)	0.0577166	0.0100865	4.77945e-10	0.148477	0.0310296	1.15807e-23	0.1783	0.0614754	4.09209e-19	0.192636	0.0445063	1.18342e-29	0.215388	0.0766129	3.98584e-23
BP(10-20)	0.0568447	0.01044	3.19803e-17	0.142006	0.0306793	3.99227e-40	0.147003	0.0548433	3.65312e-25	0.172914	0.053495	1.85981e-37	0.202347	0.0661506	1.51153e-42
BP(20-40)	0.052965	0.021842	1.98264e-13	0.152667	0.0670139	2.14138e-37	0.180167	0.0872962	4.1473e-38	0.19479	0.0854323	2.64309e-50	0.203581	0.0851209	2.35705e-57
BP(40-80)	0.0532372	0.0153031	3.24326e-43	0.146593	0.0349005	7.2108e-154	0.172814	0.053733	8.42667e-146	0.18248	0.0541343	1.24379e-163	0.189343	0.0697804	8.97319e-133
BP(80-160)	0.0670962	0.0232674	2.58271e-48	0.16802	0.0568305	8.41758e-140	0.166935	0.0734183	4.05412e-94	0.169865	0.0776642	1.00918e-89	0.198952	0.0742925	1.08626e-151
BP(160-320)	0.0868282	0.0250176	6.4907e-88	0.20418	0.0535211	1.04808e-263	0.21387	0.0615234	3.88853e-255	0.227206	0.0689035	4.13043e-261	0.239086	0.0784285	2.13956e-255
BP(320-640)	0.0549162	0.0359137	4.61814e-13	0.161109	0.0673673	4.92732e-133	0.152322	0.0912453	4.99184e-54	0.161298	0.0888477	3.34484e-74	0.166244	0.103927	2.48122e-52
Protein Complex	0.0816745	0.0150997	9.89082e-47	0.224705	0.0418514	1.35591e-146	0.256891	0.0487067	6.83706e-172	0.264947	0.0502747	4.32528e-179	0.286966	0.062127	6.63494e-183
Subcellular Localization	0.0797963	0.0332116	5.4346e-80	0.200776	0.0976077	7.07872e-178	0.188814	0.104468	8.43281e-119	0.176753	0.108689	2.2651e-78	0.191299	0.105131	3.25303e-123
