# Supplementary material for: Linear Motif-Mediated Interactions Have Contributed to the Evolution of Modularity in Complex Protein Interaction Networks
Source: PLoS Comput Biol. 2014 Oct 9;10(10):e1003881. doi: 10.1371/journal.pcbi.1003881 (PMC4191887; doi:10.1371/journal.pcbi.1003881)
Supplement: Table S4 — Enrichment of homo- and hetero-DDIs in interactions between and within biological modules. (XLSX) [file pcbi.1003881.s016.xlsx]

## Sheet: Sheet1
Table S4. Enrichment of homo- and hetero-DDIs in interactions between and within biological modules
Biological modules	homo-DDIs					hetero-DDIs
	Within-module		Betweeen-module		p, Fisher's exact test	Within-module		Betweeen-module		p, Fisher's exact test
	DLIs	DDIs	DLIs	DDIs		DLIs	DDIs	DLIs	DDIs
MF(3-10)	43	262	1895	2120	1.80858e-32	43	128	1895	1383	4.02201e-17
MF(10-20)	94	415	1708	947	4.23668e-84	94	167	1708	944	1.21285e-18
MF(20-40)	152	496	2732	604	5.7484e-183	152	277	2732	1806	7.95146e-23
MF(40-80)	251	835	3285	344	0	251	394	3285	2119	4.53707e-26
MF(80-160)	187	1537	1588	230	0	187	521	1588	1377	9.07614e-40
MF(160-320)	637	933	3217	390	6.12147e-283	637	778	3217	2526	1.38558e-13
MF(320-640)	1212	994	5431	402	4.2E-319	1212	2209	5431	3079	1.38563e-175
BP(3-10)	163	371	6480	2280	3.48362e-91	163	316	6480	4430	9.58363e-28
BP(10-20)	302	640	7313	2878	3.17855e-127	302	687	7313	5617	5.71901e-57
BP(20-40)	1011	1058	8694	2635	6.2125e-137	1011	1629	8694	6484	7.86438e-73
BP(40-80)	1611	3235	10442	3272	0	1611	3457	10442	8412	7.81929e-199
BP(80-160)	2573	3439	10069	3077	0	2573	4411	10069	7782	1.55032e-170
BP(160-320)	3815	3787	9147	1557	0	3815	8645	9147	5868	0
BP(320-640)	5410	5687	9176	3215	0	5410	7091	9176	7954	1.1968e-68
Protein Complex	793	928	6656	751	4.0E-323	793	2529	6656	3724	0
Subcellular Localization	13861	12508	10524	949	0	13861	15292	10524	9349	6.30477e-32
