# Supplementary material for: Linear Motif-Mediated Interactions Have Contributed to the Evolution of Modularity in Complex Protein Interaction Networks
Source: PLoS Comput Biol. 2014 Oct 9;10(10):e1003881. doi: 10.1371/journal.pcbi.1003881 (PMC4191887; doi:10.1371/journal.pcbi.1003881)
Supplement: Table S5 — Number of interactions in orthologous PPI networks of eukaryotic species. (XLSX) [file pcbi.1003881.s017.xlsx]

## Sheet: Sheet1
Table S5. Number of interactions in orthologous PPI networks of eukaryotic species.
Species	Metazoa / Nonmetazoa	DDI	DLI	Functional groups																												Protein complex		Subcellular localization
				MF(3-10)		MF(10-20)		MF(20-40)		MF(40-80)		MF(80-160)		MF(160-320)		MF(320-640)		BP(3-10)		BP(10-20)		BP(20-40)		BP(40-80)		BP(80-160)		BP(160-320)		BP(320-640)
				Within	Between	Within	Between	Within	Between	Within	Between	Within	Between	Within	Between	Within	Between	Within	Between	Within	Between	Within	Between	Within	Between	Within	Between	Within	Between	Within	Between	Within	Between	Within	Between
Phytophthora ramorum	Nonmetazoa	2605	995	38	133	55	101	53	131	124	232	113	161	142	229	374	408	72	456	159	613	386	934	999	830	1155	672	1512	804	1657	768	1001	887	2475	805
Phytophthora sojae	Nonmetazoa	2647	1215	35	159	47	104	57	179	119	285	95	157	152	244	450	445	73	532	135	740	359	904	994	959	1295	844	1587	957	1864	819	1068	992	2541	1006
Thalassiosira pseudonana	Nonmetazoa	2163	653	26	106	31	60	44	140	102	195	105	132	99	129	354	244	43	340	124	468	305	632	905	618	1076	487	1461	528	1532	498	992	743	1837	741
Oryza sativa	Nonmetazoa	3413	1353	42	171	52	113	65	195	155	326	183	195	205	251	469	492	94	568	182	766	491	1097	1341	1123	1373	855	2100	960	2110	992	1394	1338	3248	1137
Populus trichocarpa	Nonmetazoa	3562	997	51	141	62	127	72	175	178	300	167	223	196	281	501	490	95	470	178	637	480	1093	1309	1051	1382	752	2047	913	2010	947	1384	1193	3043	1128
Physcomitrella patens	Nonmetazoa	3244	877	40	115	50	77	59	123	150	188	145	170	158	253	454	394	74	428	171	599	432	943	1256	845	1340	656	1925	800	1896	811	1299	1020	2730	1040
Chlamydomonas reinhardtii	Nonmetazoa	2306	454	28	60	27	66	45	91	100	127	93	102	118	158	348	276	42	243	99	385	303	605	835	616	1123	445	1446	423	1384	547	1074	663	1865	637
Arabidopsis thaliana	Nonmetazoa	3600	1272	45	160	52	139	60	205	156	317	148	198	173	270	453	488	90	569	189	720	475	1162	1327	1152	1385	859	2214	1023	2112	959	1400	1369	3270	1222
Sorghum bicolor	Nonmetazoa	3429	1164	51	148	56	104	75	144	153	307	178	198	194	278	475	471	92	511	202	655	506	1159	1259	1043	1285	741	2106	886	1987	943	1410	1237	3192	1027
Ostreococcus tauri	Nonmetazoa	2269	534	35	104	34	68	48	131	103	167	105	115	128	190	370	235	48	285	118	427	303	639	908	632	1100	474	1434	519	1456	549	997	738	1853	708
Cyanidioschyzon merolae	Nonmetazoa	1642	514	33	82	42	35	45	80	125	123	103	71	132	162	339	194	44	217	117	302	311	450	814	404	955	305	1120	379	1323	347	851	538	1564	522
Trichomonas vaginalis	Nonmetazoa	1875	414	31	70	33	30	42	89	95	128	88	94	108	107	308	204	36	185	91	351	227	480	738	412	985	439	1204	308	1280	437	849	511	1561	528
Giardia intestinalis	Nonmetazoa	763	181	20	38	7	11	15	35	73	56	45	24	74	56	192	114	14	91	47	67	126	156	329	163	509	170	496	130	607	151	431	181	738	206
Trypanosoma cruzi	Nonmetazoa	1578	595	25	122	19	31	39	137	101	144	79	62	101	160	320	195	43	311	106	342	198	371	685	430	902	449	1029	442	1200	437	795	491	1515	591
Leishmania major	Nonmetazoa	1610	433	31	88	23	44	46	108	97	90	73	69	115	98	326	204	41	231	105	271	214	453	692	435	935	341	1036	356	1162	368	812	379	1459	491
Entamoeba histolytica	Nonmetazoa	1525	464	18	97	26	43	27	111	93	156	68	73	86	148	289	199	19	237	70	257	205	346	643	416	861	380	1018	340	1133	395	839	460	1408	556
Dictyostelium discoideum	Nonmetazoa	3334	1361	52	153	58	109	57	158	146	270	143	189	195	323	416	514	87	505	196	773	458	1125	1312	1105	1391	953	2048	994	1966	1024	1310	1235	3244	1084
Cryptosporidium parvum	Nonmetazoa	1656	360	25	71	25	23	30	112	85	117	92	69	98	76	282	126	35	179	86	305	218	404	707	380	952	325	1101	365	1169	332	877	422	1370	471
Theileria parva	Nonmetazoa	1686	309	25	81	22	50	43	91	91	110	75	78	86	86	294	131	24	171	77	275	228	407	737	325	926	296	1159	272	1132	342	955	441	1344	483
Tetrahymena thermophila	Nonmetazoa	1995	814	29	109	34	60	42	108	83	178	82	122	117	190	319	352	40	363	98	411	264	668	707	631	1032	541	1144	632	1331	649	843	632	1857	702
Theileria annulata	Nonmetazoa	1613	312	22	77	21	46	40	88	96	115	70	73	91	108	248	133	23	169	74	278	214	387	713	342	872	269	1106	266	1071	327	913	426	1317	454
Plasmodium vivax	Nonmetazoa	1794	403	25	79	28	49	40	101	93	165	103	85	94	97	289	190	31	198	104	303	267	428	737	430	952	362	1179	326	1235	430	928	519	1505	544
Cryptosporidium hominis	Nonmetazoa	1189	287	14	56	15	25	23	95	53	93	55	55	67	66	229	104	22	141	44	247	142	280	460	322	701	264	790	303	874	270	609	322	969	369
Plasmodium falciparum	Nonmetazoa	1762	406	24	80	20	48	40	106	87	134	94	87	93	107	295	197	27	169	89	301	263	416	695	433	917	392	1128	335	1165	443	910	505	1493	537
Candida glabrata CBS 138	Nonmetazoa	2235	654	33	128	44	57	49	101	116	155	103	158	138	201	345	308	54	289	149	419	337	724	945	703	1108	565	1402	543	1546	562	931	772	1976	672
Batrachochytrium dendrobatidis JAM81	Nonmetazoa	3212	1404	34	201	54	109	57	158	137	253	141	182	175	316	435	533	78	581	169	795	473	1123	1246	1098	1496	859	1961	1005	2118	1003	1266	1247	3135	1137
Magnaporthe oryzae 70-15	Nonmetazoa	2709	1000	48	164	45	81	56	167	141	215	147	155	162	268	351	387	71	473	169	598	379	894	1095	854	1244	702	1721	798	1700	765	1126	968	2492	936
Yarrowia lipolytica CLIB122	Nonmetazoa	2575	773	40	122	52	64	56	118	137	198	146	188	158	214	350	345	69	321	165	518	388	825	1081	729	1240	589	1631	659	1703	637	1101	818	2310	756
Sclerotinia sclerotiorum 1980 UF-70	Nonmetazoa	2678	982	42	154	30	73	57	168	136	238	133	189	147	252	372	367	64	470	143	636	360	869	1089	921	1245	723	1687	776	1698	779	1106	957	2504	878
Cryptococcus neoformans var. neoformans B-3501A	Nonmetazoa	2785	812	45	121	45	73	59	116	128	167	142	158	165	185	382	323	67	393	153	510	382	892	1064	834	1191	649	1762	681	1705	692	1231	860	2523	775
Saccharomyces cerevisiae S288c	Nonmetazoa	2272	685	34	120	45	66	49	125	132	184	105	169	130	171	352	326	59	307	162	426	341	759	986	676	1121	482	1473	574	1563	563	960	747	2018	702
Kluyveromyces lactis	Nonmetazoa	2110	724	30	120	42	74	44	96	117	173	122	156	139	155	346	319	53	290	169	400	352	717	973	752	1044	571	1393	499	1512	541	919	690	1939	666
Phaeosphaeria nodorum SN15	Nonmetazoa	2658	1022	49	166	47	88	55	159	123	218	114	170	144	244	393	367	69	506	148	606	351	878	1119	882	1300	720	1716	761	1727	764	1091	982	2462	944
Rhizopus oryzae	Nonmetazoa	2770	818	33	102	44	86	61	116	131	195	134	136	170	288	428	373	65	415	160	557	329	871	1018	779	1168	700	1645	737	1621	798	1063	947	2410	888
Schizosaccharomyces pombe 972h-	Nonmetazoa	2910	975	45	153	46	75	60	162	151	253	134	150	156	246	404	379	67	492	168	600	400	940	1194	908	1326	715	1865	735	1925	822	1166	1072	2639	959
Coccidioides immitis RS	Nonmetazoa	2737	1048	46	156	42	90	58	163	145	206	142	153	159	255	406	344	62	455	153	635	377	891	1150	902	1282	678	1792	768	1785	778	1179	981	2531	966
Coprinopsis cinerea okayama7#130	Nonmetazoa	2827	1086	43	154	44	82	62	166	120	229	131	180	151	221	407	385	69	481	149	639	419	992	1120	951	1309	716	1832	830	1887	790	1165	1065	2678	936
Aspergillus fumigatus	Nonmetazoa	2800	1122	46	185	47	77	59	175	147	261	136	183	155	260	403	414	78	499	161	685	400	1026	1138	1024	1351	778	1739	885	1938	801	1148	1141	2630	975
Debaryomyces hansenii CBS767	Nonmetazoa	2280	770	38	120	41	63	53	107	130	174	124	149	143	195	340	339	52	293	166	464	352	771	990	740	1137	593	1515	530	1565	608	997	778	2091	715
Neurospora crassa OR74A	Nonmetazoa	2532	743	42	114	39	71	57	132	139	137	132	151	151	200	367	298	60	349	153	461	338	704	1076	698	1166	546	1650	561	1627	572	1164	835	2301	757
Ustilago maydis 521	Nonmetazoa	2190	685	39	99	49	72	54	105	113	159	127	154	122	127	289	291	58	319	134	383	348	695	873	635	967	496	1358	531	1361	583	876	673	1982	628
Puccinia graminis f. sp. tritici	Nonmetazoa	2368	786	39	141	42	64	52	138	122	182	106	127	128	169	325	306	62	359	138	504	318	701	923	736	1072	603	1568	613	1491	635	1013	897	2201	710
Gibberella zeae	Nonmetazoa	2814	922	48	122	35	70	65	145	138	187	147	180	163	253	411	370	71	416	170	571	396	951	1137	859	1285	691	1767	735	1783	798	1184	981	2562	890
Candida albicans SC5314	Nonmetazoa	2291	785	43	144	39	79	52	138	140	182	127	139	152	210	352	377	66	309	159	492	366	759	999	707	1139	614	1477	595	1591	616	964	751	2100	725
Monosiga brevicollis	Nonmetazoa	2727	1295	42	177	40	118	48	179	114	279	109	194	174	392	376	573	69	526	131	838	363	1190	967	1156	1092	912	1498	1041	1616	1035	885	1138	2637	1040
Trichoplax adhaerens	Metazoa	4361	2581	50	344	75	250	83	349	194	628	174	331	253	587	687	923	100	1153	227	1361	539	1955	1454	2159	1650	1622	2488	1814	2629	1847	1359	1938	4471	1984
Nematostella vectensis	Metazoa	4811	3142	65	426	100	318	110	493	230	783	175	397	322	688	711	1141	118	1455	261	1648	619	2287	1600	2546	1804	1934	2897	2198	2834	2166	1512	2262	5171	2252
Pristionchus pacificus	Metazoa	2394	1392	33	174	44	128	55	211	121	229	84	211	160	383	402	478	59	602	131	809	280	1067	901	1108	978	924	1487	967	1490	1072	805	1124	2503	1016
Caenorhabditis briggsae	Metazoa	3956	2322	57	328	82	296	80	331	181	489	133	255	249	575	537	828	81	1009	207	1190	512	1897	1300	1905	1419	1630	2475	1670	2263	1774	1291	1813	4259	1628
Schistosoma mansoni	Metazoa	3326	2274	48	275	66	286	79	352	150	513	133	274	244	565	529	822	86	968	197	1250	421	1763	1189	1824	1316	1332	2073	1556	2051	1573	1122	1693	3728	1505
Caenorhabditis japonica	Metazoa	3361	1888	48	260	64	289	75	272	150	357	124	241	194	472	511	710	70	844	171	1080	403	1537	1144	1576	1258	1309	2041	1382	1817	1511	1131	1409	3462	1445
Caenorhabditis brenneri	Metazoa	3111	1943	32	249	67	287	54	276	130	402	105	216	186	471	444	705	63	804	148	978	369	1503	1095	1659	1150	1269	1977	1314	1833	1531	1003	1517	3328	1428
Caenorhabditis elegans	Metazoa	4199	2349	58	324	89	329	82	368	205	532	160	288	279	626	619	900	94	1025	219	1321	546	1947	1422	2025	1590	1665	2668	1657	2400	1796	1436	1871	4380	1738
Caenorhabditis remanei	Metazoa	3928	2329	61	327	83	311	74	322	174	490	156	266	257	603	565	799	95	1002	197	1287	498	1878	1355	1932	1480	1542	2465	1564	2242	1716	1319	1767	4161	1692
Brugia malayi	Metazoa	1546	901	22	74	28	115	20	100	53	159	68	131	74	162	327	340	37	324	96	419	202	710	558	740	733	490	1081	625	1113	596	606	763	1631	614
Drosophila mojavensis	Metazoa	4996	3372	71	449	101	312	108	505	220	651	174	392	322	710	753	1101	132	1477	271	1829	637	2367	1680	2714	1829	2025	3019	2220	2994	2410	1573	2387	5572	2301
Drosophila pseudoobscura	Metazoa	4999	3502	65	476	92	365	106	540	238	734	163	442	360	837	811	1165	119	1512	258	1914	658	2505	1691	2843	1822	2208	3047	2324	2996	2549	1572	2517	5624	2357
Apis mellifera	Metazoa	4671	2983	54	367	81	299	89	469	209	643	153	391	300	661	769	1103	125	1338	234	1715	546	2132	1529	2535	1600	1906	2671	2092	2644	2292	1431	2108	5023	2136
Drosophila ananassae	Metazoa	5154	3576	68	523	93	378	96	557	241	780	174	411	326	751	802	1295	133	1668	276	2054	656	2682	1668	2981	1835	2360	2997	2410	2975	2641	1567	2552	5716	2486
Drosophila melanogaster	Metazoa	5344	3730	70	491	96	376	105	508	252	711	180	423	352	824	826	1263	130	1654	292	2018	685	2592	1777	2972	1912	2284	3200	2406	3143	2678	1646	2617	5965	2569
Drosophila willistoni	Metazoa	4994	3675	70	476	109	361	109	567	231	723	172	378	325	849	768	1181	124	1519	282	2004	652	2508	1713	2941	1884	2253	3026	2301	3047	2606	1523	2512	5672	2483
Acyrthosiphon pisum	Metazoa	4507	2786	64	421	95	319	109	454	234	676	162	356	279	627	720	962	118	1343	256	1674	540	2096	1555	2377	1705	1855	2773	1950	2817	1983	1515	2236	4745	2089
Drosophila virilis	Metazoa	4993	3417	65	422	105	367	110	487	225	666	184	432	339	815	783	1209	138	1477	283	1902	667	2523	1667	2791	1822	2172	2995	2248	2981	2457	1562	2408	5600	2299
Culex pipiens	Metazoa	4525	2868	44	318	77	301	77	430	200	604	173	356	261	640	700	1070	109	1212	244	1737	564	2180	1565	2402	1671	1902	2582	1966	2636	2272	1385	2131	4852	2028
Drosophila grimshawi	Metazoa	4939	3481	67	476	105	359	105	536	224	736	175	411	321	772	787	1268	129	1444	268	1931	678	2469	1682	2845	1900	2190	2962	2276	3083	2421	1559	2535	5551	2345
Lottia gigantea	Metazoa	5264	3452	71	584	108	422	122	624	233	822	223	427	356	786	758	1230	141	1641	283	1921	665	2657	1672	2832	1894	2319	2866	2367	3046	2498	1531	2453	5608	2524
Aedes aegypti	Metazoa	4589	3254	55	353	98	342	93	397	213	672	186	401	287	782	687	1048	123	1341	234	1663	615	2339	1579	2579	1679	1929	2753	2087	2625	2361	1411	2058	5156	2166
Helobdella robusta	Metazoa	4461	2554	56	345	85	282	98	395	194	570	158	318	276	658	578	979	90	1125	222	1370	532	2017	1422	2193	1607	1530	2655	1806	2510	1874	1473	1870	4656	1901
Bombyx mori	Metazoa	3956	2675	52	356	74	334	85	413	183	539	148	373	230	604	680	1058	104	1170	204	1543	483	1986	1338	2210	1593	1652	2322	1859	2452	1911	1226	1929	4283	1887
Pediculus humanus	Metazoa	4888	3412	62	453	86	328	96	448	244	735	186	406	324	726	739	1217	131	1450	275	1911	651	2523	1681	2632	1791	2083	2869	2332	2943	2410	1515	2278	5540	2229
Tribolium castaneum	Metazoa	4859	3136	70	379	92	383	107	438	239	597	180	388	333	779	714	1113	124	1417	264	1710	613	2304	1614	2650	1804	2036	2854	2046	2796	2318	1491	2239	5286	2184
Daphnia pulex	Metazoa	4986	3185	61	488	96	315	109	459	226	700	190	408	292	680	722	1139	121	1484	252	1733	619	2428	1680	2689	1793	2044	2911	2164	2870	2346	1543	2322	5368	2281
Nasonia vitripennis	Metazoa	4314	2600	45	387	80	271	83	370	193	621	155	356	269	594	646	946	103	1183	227	1553	549	2001	1413	2191	1527	1650	2506	1905	2488	2061	1294	2104	4522	1916
Anopheles gambiae	Metazoa	4700	2989	65	413	94	336	86	460	209	578	169	395	290	735	738	1113	113	1393	249	1816	574	2316	1579	2462	1735	1973	2711	2159	2694	2326	1492	2266	5028	2179
Capitella sp. 1	Metazoa	5748	4083	71	597	114	479	114	675	270	873	223	454	418	957	832	1285	157	1822	323	2190	719	2851	1848	3166	2033	2503	3258	2548	3218	2906	1578	2772	6393	2822
Ixodes scapularis	Metazoa	3395	1978	46	276	62	269	62	292	167	510	127	298	204	443	471	697	68	841	203	1139	450	1609	1010	1725	1003	1376	2034	1400	1752	1488	1068	1419	3432	1525
Strongylocentrotus purpuratus	Metazoa	5102	3472	58	444	86	353	99	606	249	846	196	502	346	787	724	1249	133	1708	233	2133	601	2607	1429	2901	1805	2342	2621	2490	2930	2484	1273	2403	5417	2306
Ciona intestinalis	Metazoa	3994	2267	46	314	78	276	86	407	164	561	139	301	242	521	528	830	87	1117	213	1400	461	1875	1362	2033	1398	1621	2238	1722	2178	1887	1136	1715	4160	1667
Ciona savignyi	Metazoa	3536	2203	45	326	69	248	83	449	146	560	140	270	221	504	530	825	76	1061	171	1252	378	1727	1096	1984	1292	1520	1928	1566	2018	1864	1035	1556	3642	1721
Branchiostoma floridae	Metazoa	6175	3939	69	560	121	422	143	608	279	969	207	459	381	894	870	1355	160	1927	319	2319	770	2904	1876	3161	2129	2641	3188	2689	3369	2858	1584	2694	6598	2863
Takifugu rubripes	Metazoa	13787	9859	182	2001	277	1404	394	1955	610	2395	471	1288	1036	2337	1767	3500	389	5222	685	6220	1530	7386	3453	8801	3738	7613	6150	6560	6920	7688	2164	5271	15598	6993
Oryzias latipes	Metazoa	12742	8965	162	1917	236	1282	371	1807	519	2045	445	1188	859	2107	1620	3185	329	4806	593	5567	1387	6594	3133	7957	3468	6762	5679	5787	6463	6949	1983	4675	14217	6596
Gasterosteus aculeatus	Metazoa	14032	9630	189	2023	274	1329	414	1997	618	2241	512	1290	961	2261	1809	3479	384	5121	655	5990	1491	7130	3453	8533	3791	7473	6144	6336	7064	7541	2143	5057	15589	7171
Danio rerio	Metazoa	12307	7818	168	1867	245	1181	317	1823	558	1828	414	1058	793	1874	1578	2909	323	4389	604	5203	1357	6287	3074	7239	3429	6231	5449	5316	5976	6381	1998	4457	13261	6067
Tetraodon nigroviridis	Metazoa	13026	8371	168	1781	248	1279	380	1861	598	2056	444	1197	966	2094	1706	3266	338	4635	619	5702	1391	6674	3177	7785	3463	6923	5602	5714	6462	6658	1917	4557	14194	6196
Xenopus (Silurana) tropicalis	Metazoa	11966	8404	157	1650	254	1237	333	1688	514	1796	403	1125	812	1997	1665	3065	290	4391	547	5298	1313	6266	2977	7456	3278	6052	5495	5535	5829	6326	1925	4585	13329	6225
Gallus gallus	Metazoa	12549	9157	162	2033	223	1234	336	1832	474	2074	401	1189	828	2042	1496	3334	325	4900	610	5939	1385	6876	3105	8039	3381	6833	5405	5892	6257	7061	1531	4292	14136	6681
Ornithorhynchus anatinus	Metazoa	9355	6071	118	1271	185	884	258	1147	363	1193	252	746	521	1393	1045	2039	205	3159	409	3638	941	4513	2231	5347	2425	4519	4079	4118	4403	5050	1258	3085	10076	4700
Monodelphis domestica	Metazoa	18275	13068	249	2718	338	1784	495	2546	732	2796	663	1639	1181	3022	2120	4579	483	6836	836	7848	1890	9473	4362	11145	5049	9627	7468	8192	8728	10004	2270	5891	20477	9839
Canis lupus familiaris	Metazoa	18951	14980	255	2817	356	1918	543	2822	816	3153	627	1760	1336	3335	2407	5029	530	7578	905	8714	2049	10296	4460	12219	5244	10426	8088	9052	9093	10857	2437	6580	21749	11028
Bos taurus	Metazoa	18734	13896	236	2622	311	1606	494	2618	765	2888	609	1620	1223	3102	2324	4783	506	6966	891	8021	1950	9707	4244	11462	5146	9672	7700	8807	9077	10511	2416	6186	20863	10682
Equus caballus	Metazoa	19291	14042	250	2850	344	1782	498	2609	740	2893	645	1695	1253	3198	2203	4849	515	7325	874	8461	1977	9857	4593	11777	5295	10166	7758	8610	9328	10747	2294	6195	21348	10882
Mus musculus	Metazoa	22522	15728	293	3426	391	2156	601	3065	927	3425	732	1957	1460	3591	2700	5395	589	8382	1016	9828	2304	11349	5033	13817	5803	11986	8615	9940	10469	12154	2623	7022	24582	12506
Rattus norvegicus	Metazoa	19672	13936	243	2964	354	1953	537	2796	826	3121	649	1803	1347	3307	2309	4723	514	7403	896	8759	2008	10127	4466	12178	5252	10652	7653	8728	9532	10915	2349	6303	21699	10966
Cavia porcellus	Metazoa	19886	14580	271	3078	355	1927	550	2864	830	3091	737	1851	1301	3359	2471	5051	533	7562	955	8864	2123	10531	4566	12346	5489	10886	7934	8988	9577	11163	2426	6525	22184	11175
Macaca mulatta	Metazoa	20814	14367	270	3205	361	1959	562	2783	813	3099	691	1795	1302	3276	2424	4933	533	7549	951	9204	2121	10433	4600	12512	5562	10959	8078	8996	9826	11108	2430	6356	22883	11164
Pongo abelii	Metazoa	20463	14300	279	3067	348	1731	546	2703	836	2976	632	1777	1312	3272	2387	4908	526	7362	910	8738	2099	10136	4538	12196	5273	10632	7961	9018	9585	11050	2412	6392	22100	11538
Pan troglodytes	Metazoa	22128	15283	301	3320	384	1978	582	2935	902	3251	680	1807	1382	3542	2586	5124	565	7966	1009	9274	2273	10990	4930	13199	5884	11328	8443	9617	10420	11698	2593	6804	23804	12426
Homo sapiens	Metazoa	39707	25093	441	5458	683	3633	940	5222	1492	5821	2258	3242	2378	6192	4467	9010	859	13371	1643	16033	3715	18049	8336	22396	10490	21155	16320	16773	18298	20572	4255	11226	41993	21052
