# Supplementary material for: Linear Motif-Mediated Interactions Have Contributed to the Evolution of Modularity in Complex Protein Interaction Networks
Source: PLoS Comput Biol. 2014 Oct 9;10(10):e1003881. doi: 10.1371/journal.pcbi.1003881 (PMC4191887; doi:10.1371/journal.pcbi.1003881)
Supplement: Table S6 — Number of DDIs and DLIs as within- or between-module interactions in SPPI network. (XLSX) [file pcbi.1003881.s018.xlsx]

## Sheet: Sheet1
Table S6. Number of DDIs and DLIs as within- or between-module interactions in SPPI network
Biological modules	Within-module		Betweeen-module		p, Fisher's exact test
	DLIs	DDIs	DLIs	DDIs
MF(3-10)	17	91	283	77	1.13232e-32
MF(10-20)	38	90	302	43	1.7223e-33
MF(20-40)	55	111	466	67	1.26397e-40
MF(40-80)	84	241	592	63	1.44486e-94
MF(80-160)	46	942	325	41	2.79638e-210
MF(160-320)	182	205	541	68	5.12414e-47
MF(320-640)	298	282	733	87	1.52755e-57
BP(3-10)	67	128	988	246	2.16727e-36
BP(10-20)	121	181	1180	290	3.79594e-42
BP(20-40)	220	287	1253	283	8.86441e-58
BP(40-80)	363	1228	1445	293	4.29215e-285
BP(80-160)	416	1315	1334	205	6.25793e-306
BP(160-320)	643	1372	1135	176	4.83315e-227
BP(320-640)	725	1354	1088	261	9.8401e-160
Protein Complex	379	416	920	130	8.76034e-79
Subcellular Localization	1892	1832	1080	211	2.32491e-103
